# Supplementary material for: Exploratory Metabolomics Profiling in the Kainic Acid Rat Model Reveals Depletion of 25-Hydroxyvitamin D3 during Epileptogenesis
Source: Sci Rep. 2016 Aug 16;6:31424. doi: 10.1038/srep31424 (PMC4985632; doi:10.1038/srep31424)
Supplement: Supplementary Table S1 [file srep31424-s2.xls]

## Sheet: Supplementary Table S2
Supplementary Table S1: Significantly changed (p<0.05, >1.5-fold change) metabolites (combined from aqueous and lipid fractions) in hippocampi and plasma of rats treated according to the KA model of TLE. Compounds are grouped in individual tables according to matrix (hippocampus or plasma) and time point post treatment (48 h, 1 wk, 12 wk). Compound names, average normalized abundances (log 2 scal…
Hippocampus 48h
	Control Average ± SD	KA Average ± SD		Significance	Signed FC (abs)	Log FC					Regulation
Compound	Log 2 Transformed	Log 2 Transformed	p (Corr)	*: p≤0.05, **: p≤0.01, ***: p≤0.001	([48h KA] vs [48h Control]) : Normalized	([48h KA] vs [48h Control]) : Normalized	Exact Mass	Product Mass	Adduct	Retention Time	([48h] vs [48h Control]) : Normalized	KEGG ID	Category
PS(P-20:0/20:0)	19.74 ± 0.29	16.26 ± 0.86	0.0120939	*	-11.1252	-3.47576	791.677	832.64	[M+H]+	8.053	down	N/A	Phosphatidylserine (PS)
Spermic acid 2	15.69 ± 0.23	14.72 ± 0.28	0.0279244	*	-1.96239	-0.972612	232.142	233.149	[M+H]+	10.311	down	N/A	Organic acids and derivatives
Citrulline	15.09 ± 0.20	14.12 ± 0.31	0.0277684	*	-1.96066	-0.971342	175.096	176.103	[M+H]+	5.365	down	C00327	Organic acids and derivatives
PS(18:0/22:6(4Z,7Z,10Z,13Z,16Z,19Z))	14.43 ± 0.68	13.46 ± N/A	0	***	-1.9535	-0.966058	835.536	836.542	[M+H]+	1.449	down	C02737	Phosphatidylserine (PS)
Hypoxanthine	16.62 ± 0.08	15.94 ± 0.13	0.00687535	**	-1.60256	-0.680381	136.039	175.001	[M+K]+	0.557	down	C00262	Nucleosides, nucleotides, purine, and pyrimidine metabolism
Tyr-Thr-OH	14.30 ± 0.12	13.63 ± 0.17	0.0205164	*	-1.59629	-0.674723	404.122	427.109	[M+Na]+	0.602	down	C00107	Peptide
1,4-beta-D-Glucan	15.34 ± 0.19	14.71 ± 0.15	0.0325689	*	-1.54763	-0.630057	536.159	559.151	[M+Na]+	0.635	down	C00760	Carbohydrates and sugars
NeuAcα2-3Galβ1-3GalNAcβ1-4(9-OAc-NeuAcα2-8NeuAcα2-3)Galβ1-4Glcβ-Cer(d18:1/18:0)	12.52 ± 0.13	11.91 ± 0.25	0.03952	*	-1.52512	-0.608921	2170.08	1086.54	[M+2H]2+	5.064	down	N/A	Ganglioside
DG(18:3(9Z,12Z,15Z)/20:5(5Z,8Z,11Z,14Z,17Z)/0:0)[iso2]	13.55 ± 0.04	14.31 ± 0.13	0.00410399	**	1.69284	0.759446	636.475	637.484	[M+H]+	7.868	up	C00165	Diacylglycerol (DG)
LacCer(d18:0/24:1)	12.03 ± 0.08	12.83 ± 0.19	0.0122062	*	1.7415	0.80033	973.743	996.732	[M+Na]+	8.28	up	C01290	Ceramides, glucosylceramides, and ceramide phosphoinositols
Cer(d18:1/23:0)	15.00 ± 0.08	15.91 ± 0.11	0.00256098	**	1.87082	0.90367	635.622	658.61	[M+Na]+	8.768	up	C00195	Ceramides, glucosylceramides, and ceramide phosphoinositols
TG(14:1(9Z)/19:1(9Z)/21:0)[iso6]	14.20 ± 0.22	15.19 ± 0.28	0.0454746	*	1.98815	0.991425	886.799	909.783	[M+Na]+	12.07	up	C00422	Triacylglycerol
DG(18:1(9Z)/22:3(10Z,13Z,16Z)/0:0)[iso2]	13.77 ± 0.16	14.80 ± 0.29	0.029087	*	2.04041	1.02886	672.569	695.558	[M+Na]+	8.393	up	C00165	Diacylglycerol (DG)
DG(18:1(9Z)/20:5(5Z,8Z,11Z,14Z,17Z)/0:0)[iso2]	13.38 ± 0.09	14.43 ± 0.28	0.0135759	*	2.07341	1.05201	640.507	658.541	[M+NH4]+	7.962	up	C00165	Diacylglycerol (DG)
DG(16:0/20:5(5Z,8Z,11Z,14Z,17Z)/0:0)[iso2]	13.15 ± 0.19	14.24 ± 0.35	0.0434177	*	2.12012	1.08415	614.491	615.503	[M+H]+	8.097	up	C00165	Diacylglycerol (DG)
Cer(d18:0/24:1(15Z))	14.73 ± 0.19	15.82 ± 0.20	0.014573	*	2.13082	1.09141	649.637	672.626	[M+Na]+	8.925	up	C00195	Ceramides, glucosylceramides, and ceramide phosphoinositols
Heptadecanoyl carnitine	11.13 ± 0.15	12.38 ± 0.28	0.0122062	*	2.36959	1.24464	413.351	414.36	[M+H]+	5.675	up	C02301	Carnitine
DG(20:1(11Z)/20:5(5Z,8Z,11Z,14Z,17Z)/0:0)[iso2]	13.03 ± 0.18	14.39 ± 0.53	0.0462018	*	2.57667	1.36551	668.538	686.57	[M+NH4]+	8.151	up	C00165	Diacylglycerol (DG)
Hydroxybutyrylcarnitine	12.82 ± 0.27	14.39 ± 0.51	0.0247807	*	2.96283	1.56697	247.142	248.149	[M+H]+	6.602	up	C02301	Carnitine
Cer(d14:1/26:0)	13.11 ± 0.46	14.93 ± 0.26	0.0370535	*	3.54798	1.827	621.606	639.637	[M+NH4]+	7.925	up	C00195	Ceramides, glucosylceramides, and ceramide phosphoinositols
1alpha-hydroxy-26,27-dinorvitamin D3 25-carboxylic acid	13.92 ± 0.09	15.92 ± 0.84	0.0462018	*	3.99962	1.99986	402.277	425.268	[M+Na]+	5.984	up	N/A	Vitamin D and derivatives
Cer(d14:1/20:0)	14.41 ± 0.08	16.89 ± 0.57	0.00640937	**	5.57242	2.4783	537.512	560.501	[M+Na]+	7.903	up	C00195	Ceramides, glucosylceramides, and ceramide phosphoinositols
Butyrylcarnitine	12.17 ± 0.12	14.74 ± 0.62	0.00687535	**	5.96014	2.57534	231.147	232.154	[M+H]+	5.14	up	C02301	Carnitine
18:1 Cholesteryl ester	11.21 ± 0.37	14.55 ± 0.42	0.00440552	**	10.0721	3.33229	650.6	673.589	[M+Na]+	12.153	up	C02530	Cholesterol, cholesterol ester, and intermediates
16:0 Cholesteryl ester	9.63 ± 0.50	13.88 ± 0.72	0.0065225	**	19.0082	4.24855	624.585	647.572	[M+Na]+	12.276	up	C02530	Cholesterol, cholesterol ester, and intermediates
Propionylcarnitine	8.00 ± 0.99	13.24 ± 1.39	0.0205164	*	37.8739	5.24313	217.131	218.137	[M+H]+	5.734	up	C03017	Carnitine
3-Galactosyllactose	7.52 ± 1.04	13.92 ± 1.59	0.0183195	*	84.7419	6.405	504.169	543.132	[M+K]+	3.889	up	N/A	Carbohydrates and sugars
PC(O-20:0/13:0)	6.87 ± N/A	13.50 ± 0.49	0	***	99.3042	6.63378	733.599	751.635	[M+NH4]+	12.245	up	C05212	Phosphatidylcholine (PC)
22:6 Cholesteryl ester	N/A	12.15 ± 0.60	0	***	4549.91	12.1516	696.585	697.589	[M+H]+	11.35	up	C02530	Cholesterol, cholesterol ester, and intermediates
PC(O-18:0/13:0)	N/A	12.20 ± 4.25	0	***	4703.24	12.1994	705.567	723.604	[M+NH4]+	11.396	up	C05212	Phosphatidylcholine (PC)
Maltotetraose	N/A	13.64 ± 2.02	0	***	12793.6	13.6431	666.222	684.255	[M+NH4]+	5.004	up	C02052	Carbohydrates and sugars
Hippocampus 1wk
	Control Average ± SD	KA Average ± SD		Significance	Signed FC (abs)	Log FC					Regulation
Compound	Log 2 Transformed	Log 2 Transformed	p (Corr)	*: p≤0.05, **: p≤0.01, ***: p≤0.001	([1wk KA] vs [1wk Control]) : Normalized	([1wk KA] vs [1wk Control]) : Normalized	Exact Mass	Product Mass	Adduct	Retention Time	([1wk KA] vs [1wk Control]) : Normalized	KEGG ID	Category
5-Methylcytidine	13.67 ± 0.46	10.17 ± 1.16	0.00774386	**	-11.3657	-3.50662	257.101	275.135	[M+NH4]+	5.171	down	N/A	Nucleosides, nucleotides, purine, and pyrimidine metabolism
TG(14:1(9Z)/16:1(9Z)/o-18:0)	14.88 ± 0.14	12.83 ± 0.68	0.00762484	**	-4.13567	-2.04812	788.726	827.687	[M+K]+	6.232	down	C00422	Triacylglycerol
N-Acetylserine	20.31 ± 0.20	18.42 ± 0.47	0.00483358	**	-3.70192	-1.88828	147.053	148.061	[M+H]+	5.23	down	N/A	Organic acids and derivatives
N-Formyl-L-glutamic acid	19.36 ± 0.25	17.66 ± 0.60	0.00908786	**	-3.26209	-1.7058	175.048	198.037	[M+Na]+	4.957	down	N/A	Organic acids and derivatives
PC(16:1(7Z)/22:6(4Z,7Z,10Z,13Z,16Z,19Z))	22.07 ± 0.71	20.38 ± 0.68	0.0465077	*	-3.24453	-1.69801	803.547	804.553	[M+H]+	8.518	down	C00157	Phosphatidylcholine (PC)
PS(18:0/22:6(4Z,7Z,10Z,13Z,16Z,19Z))	14.53 ± 0.27	12.94 ± 0.78	0.0196846	*	-2.99909	-1.58452	835.536	836.542	[M+H]+	1.449	down	C02737	Phosphatidylserine (PS)
Iminodiacetic acid	17.10 ± 0.17	15.65 ± 0.43	0.00539586	**	-2.73138	-1.44963	133.038	134.045	[M+H]+	4.956	down	N/A	Organic acids and derivatives
12alpha-Hydroxy-5beta-cholestan-3-one	16.06 ± 0.05	14.62 ± 0.35	0.00248963	**	-2.70899	-1.43775	402.35	425.339	[M+Na]+	6.23	down	N/A	Bile acids and bile acid metabolism intermediates
PC(22:1(11Z)/18:3(6Z,9Z,12Z))	16.32 ± 0.57	14.94 ± 0.18	0.0182151	*	-2.60604	-1.38186	837.625	860.609	[M+Na]+	8.831	down	C00157	Phosphatidylcholine (PC)
Spermic acid 2	16.02 ± 0.36	14.68 ± 0.53	0.0147803	*	-2.52322	-1.33527	232.142	233.149	[M+H]+	10.311	down	N/A	Organic acids and derivatives
7-dehydrocholesterol	19.18 ± 0.07	18.05 ± 0.34	0.00553558	**	-2.19934	-1.13707	384.339	385.347	[M+H]+	6.231	down	C01164	Vitamin D and derivatives
NeuAcα2-3Galβ1-3GalNAcβ1-4(9-OAc-NeuAcα2-8NeuAcα2-3)Galβ1-4Glcβ-Cer(d18:1/18:0)	12.66 ± 0.32	11.53 ± 0.51	0.0202769	*	-2.19681	-1.13541	2170.08	1086.54	[M+2H]2+	5.064	down	N/A	Ganglioside
PI(18:2(9Z,12Z)/20:3(5Z,8Z,11Z))	12.45 ± 0.41	11.45 ± 0.49	0.0410465	*	-2.00319	-1.0023	884.541	902.574	[M+NH4]+	0.692	down	C01194	Phosphatidylinositol (PI)
Palmitoleoyl-EA	15.26 ± 0.14	14.39 ± 0.38	0.0224288	*	-1.83249	-0.873809	297.267	298.274	[M+H]+	4.399	down	N/A	Other
LysoPC(20:4(8Z,11Z,14Z,17Z))	17.03 ± 0.12	16.16 ± 0.07	0.000763544	***	-1.82038	-0.864243	543.332	544.34	[M+H]+	5.111	down	C04230	Phosphatidylcholine (PC)
Lys Cys Lys Phe	16.26 ± 0.23	15.40 ± 0.38	0.0179293	*	-1.81791	-0.862279	524.278	525.285	[M+H]+	4.491	down	C00012	Peptide
NeuAcalpha2-3Galbeta1-3(NeuAcalpha2-6)GalNAcbeta1-4Galbeta1-4Glcbeta-Cer(d18:1/18:0)	14.10 ± 0.43	13.28 ± 0.35	0.0499903	*	-1.7581	-0.814018	1836.97	919.491	[M+2H]2+	5.019	down	N/A	Ganglioside
4-Aminobutyraldehyde	15.42 ± 0.19	14.60 ± 0.27	0.00952825	**	-1.75802	-0.81395	87.0684	88.0757	[M+H]+	4.96	down	C00555	Other
Adenosine	19.66 ± 0.40	18.92 ± 0.17	0.0292076	*	-1.67986	-0.748337	267.097	268.104	[M+H]+	0.539	down	C00212	Nucleosides, nucleotides, purine, and pyrimidine metabolism
SM(d16:1/20:1)	22.78 ± 0.09	22.04 ± 0.23	0.00762484	**	-1.67427	-0.743534	728.583	729.59	[M+H]+	8.056	down	C00550	Sphingomyelin (SM)
LacCer(d18:0/16:0)	14.78 ± 0.22	14.05 ± 0.28	0.026298	*	-1.66017	-0.731331	863.633	886.628	[M+Na]+	8.74	down	C01290	Ceramides, glucosylceramides, and ceramide phosphoinositols
Leu Pro Asn	14.86 ± 0.08	14.15 ± 0.13	0.00214999	**	-1.63423	-0.708609	342.19	343.199	[M+H]+	6.497	down	C00012	Peptide
Aminoadipic acid	16.34 ± 0.22	15.64 ± 0.34	0.0287687	*	-1.62496	-0.700404	161.069	162.076	[M+H]+	3.397	down	C00956	Organic acids and derivatives
Trp-TyrMe-OH	13.87 ± 0.03	13.19 ± 0.18	0.00309285	**	-1.60176	-0.679657	503.169	521.201	[M+NH4]+	5.264	down	C00107	Peptide
PC(20:2(11Z,14Z)/13:0)	19.52 ± 0.12	18.86 ± 0.21	0.010299	*	-1.59009	-0.669107	743.547	744.553	[M+H]+	8.069	down	C00157	Phosphatidylcholine (PC)
PS(20:3(8Z,11Z,14Z)/0:0)	15.53 ± 0.18	14.88 ± 0.16	0.0105982	*	-1.56345	-0.64473	547.291	570.277	[M+Na]+	5.146	down	C18125	Phosphatidylserine (PS)
PC(20:2(11Z,14Z)/17:2(9Z,12Z))	19.47 ± 0.08	18.87 ± 0.22	0.012677	*	-1.52503	-0.608835	795.578	796.585	[M+H]+	8.09	down	C00157	Phosphatidylcholine (PC)
PI(20:2(11Z,14Z)/20:5(5Z,8Z,11Z,14Z,17Z))	15.30 ± 0.30	14.71 ± 0.07	0.0338907	*	-1.50383	-0.588639	908.541	909.544	[M+H]+	12.914	down	C01194	Phosphatidylinositol (PI)
12alpha-Methylpregna-4,9(11)-diene-3,20-dione	17.56 ± 0.05	16.98 ± 0.07	0.000499968	***	-1.50244	-0.587305	326.225	349.212	[M+Na]+	6.511	down	C15190	Other
TG(13:0/18:0/19:1(9Z))[iso6]	16.35 ± 0.04	16.97 ± 0.12	0.00145639	**	1.53771	0.620781	832.752	855.739	[M+Na]+	11.301	up	C00422	Triacylglycerol
PC(20:0/0:0)	15.23 ± 0.32	15.88 ± 0.12	0.0328409	*	1.56965	0.650441	551.395	552.402	[M+H]+	6.688	up	C04230	Phosphatidylcholine (PC)
3alpha,7alpha,12alpha-Trihydroxy-24-nor-5beta-cholan-23-al	17.55 ± 0.25	18.21 ± 0.10	0.0145829	*	1.58	0.659925	378.277	401.267	[M+Na]+	6.039	up	N/A	Bile acids and bile acid metabolism intermediates
Ganglioside GM3 (d18:1/18:0)	12.49 ± 0.41	13.23 ± 0.14	0.0299555	*	1.66447	0.735066	1180.74	1181.75	[M+H]+	1.446	up	N/A	Ganglioside
Hydroxyprolyl-Histidine	12.43 ± 0.17	13.17 ± 0.33	0.016706	*	1.6765	0.745454	268.117	286.151	[M+NH4]+	0.756	up	C00107	Peptide
DG(18:0/20:5(5Z,8Z,11Z,14Z,17Z)/0:0)[iso2]	14.07 ± 0.15	14.81 ± 0.10	0.00238748	**	1.67942	0.747965	642.522	660.557	[M+NH4]+	8.059	up	C00165	Diacylglycerol (DG)
PE(14:1(9Z)/20:1(11Z))	17.07 ± 0.21	17.84 ± 0.19	0.0109424	*	1.70447	0.769323	715.515	716.524	[M+H]+	7.848	up	C00350	Phosphatidylethanolaminea (PE) and phosphatidyl ceramides (PE-Cer)
PE(P-20:0/22:2(13Z,16Z))	15.34 ± 0.12	16.12 ± 0.21	0.00572872	**	1.71883	0.78143	811.645	834.64	[M+Na]+	8.088	up	C04756	Phosphatidylethanolaminea (PE) and phosphatidyl ceramides (PE-Cer)
Inosine	14.84 ± 0.07	15.63 ± 0.16	0.00348701	**	1.72626	0.787652	268.081	291.07	[M+Na]+	0.634	up	C00294	Nucleosides, nucleotides, purine, and pyrimidine metabolism
Tetrahydrodeoxycorticosterone	15.10 ± 0.18	15.93 ± 0.30	0.0171532	*	1.76978	0.823567	334.251	373.212	[M+K]+	6.416	up	C13713	Other
DG(16:1(9Z)/22:4(7Z,10Z,13Z,16Z)/0:0)[iso2]	15.85 ± 0.14	16.69 ± 0.14	0.00237288	**	1.78975	0.839761	642.522	665.508	[M+Na]+	8.058	up	C00165	Diacylglycerol (DG)
PC(O-16:0/O-18:0)	14.70 ± 0.29	15.54 ± 0.25	0.0223589	*	1.79042	0.840302	733.635	756.629	[M+Na]+	8.033	up	N/A	Phosphatidylcholine (PC)
GlcCer(d18:1/26:1(17Z))	15.12 ± 0.06	15.98 ± 0.27	0.00680276	**	1.82538	0.868196	837.706	860.693	[M+Na]+	8.445	up	C01190	Ceramides, glucosylceramides, and ceramide phosphoinositols
DHA	16.76 ± 0.18	17.64 ± 0.31	0.0145829	*	1.83403	0.875013	328.24	351.231	[M+Na]+	6.414	up	C06429	Organic acids and derivatives
CerP(d18:1/24:1(15Z))	22.37 ± 0.21	23.25 ± 0.20	0.00710603	**	1.84373	0.882629	727.588	750.577	[M+Na]+	7.854	up	C02960	Ceramides, glucosylceramides, and ceramide phosphoinositols
PS(19:1(9Z)/21:0)	13.78 ± 0.29	14.67 ± 0.08	0.00829196	**	1.84905	0.886786	845.615	884.583	[M+K]+	7.508	up	C02737	Phosphatidylserine (PS)
GlcCer(d18:1/24:0)	19.01 ± 0.13	19.90 ± 0.28	0.00829196	**	1.85048	0.887901	811.69	834.678	[M+Na]+	8.47	up	C01190	Ceramides, glucosylceramides, and ceramide phosphoinositols
PS(20:2(11Z,14Z)/18:2(9Z,12Z))	14.94 ± 0.14	15.84 ± 0.30	0.0101131	*	1.87163	0.904297	811.536	834.523	[M+Na]+	7.633	up	C02737	Phosphatidylserine (PS)
DG(17:2(9Z,12Z)/22:5(7Z,10Z,13Z,16Z,19Z)/0:0)[iso2]	12.98 ± 0.14	13.90 ± 0.16	0.00231628	**	1.88796	0.916826	652.507	653.514	[M+H]+	8.138	up	C00165	Diacylglycerol (DG)
PC(P-18:0/22:6(4Z,7Z,10Z,13Z,16Z,19Z))	14.86 ± 0.03	15.78 ± 0.21	0.00231628	**	1.89425	0.921628	817.599	818.608	[M+H]+	7.844	up	C00958	Phosphatidylcholine (PC)
PI(P-16:0/22:6(4Z,7Z,10Z,13Z,16Z,19Z))	14.20 ± 0.05	15.14 ± 0.46	0.026298	*	1.92415	0.944221	866.531	884.57	[M+NH4]+	7.501	up	N/A	Phosphatidylinositol (PI)
Cholesterol	15.73 ± 0.07	16.69 ± 0.22	0.00231628	**	1.94346	0.958626	386.355	409.344	[M+Na]+	7.846	up	C00187	Cholesterol, cholesterol ester, and intermediates
LacCer(d18:1/24:1(15Z))	12.78 ± 0.21	13.74 ± 0.27	0.00937976	**	1.94478	0.959605	971.727	994.716	[M+Na]+	8.075	up	C01290	Ceramides, glucosylceramides, and ceramide phosphoinositols
PC(O-18:0/21:0)	13.48 ± 0.12	14.45 ± 0.32	0.00952732	**	1.95134	0.964467	817.692	840.682	[M+Na]+	8.252	up	C05212	Phosphatidylcholine (PC)
Vaccenyl carnitine	18.28 ± 0.27	19.25 ± 0.22	0.00910271	**	1.9649	0.974455	425.351	464.314	[M+K]+	5.935	up	C02301	Carnitine
TG(16:1(9Z)/o-18:0/20:5(5Z,8Z,11Z,14Z,17Z))	14.29 ± 0.27	15.29 ± 0.12	0.00489941	**	1.98808	0.991376	864.757	903.722	[M+K]+	10.419	up	C00422	Triacylglycerol
LysoPC(24:1(15Z))	13.66 ± 0.37	14.66 ± 0.35	0.0311627	*	1.98996	0.992742	605.442	606.452	[M+H]+	7.23	up	C04230	Phosphatidylcholine (PC)
Hypoxanthine	16.29 ± 0.08	17.34 ± 0.20	0.00298093	**	2.07416	1.05252	136.039	137.046	[M+H]+	0.627	up	C00262	Nucleosides, nucleotides, purine, and pyrimidine metabolism
LacCer(d18:0/24:1)	12.12 ± 0.23	13.18 ± 0.23	0.00548758	**	2.08316	1.05878	973.743	996.732	[M+Na]+	8.28	up	C01290	Ceramides, glucosylceramides, and ceramide phosphoinositols
MG(18:0e/0:0/0:0)	13.69 ± 0.20	14.75 ± 0.31	0.00829196	**	2.09054	1.06388	344.329	367.317	[M+Na]+	7.195	up	C13860	Other
DG(16:0/20:5(5Z,8Z,11Z,14Z,17Z)/0:0)[iso2]	13.82 ± 0.11	14.90 ± 0.53	0.0286997	*	2.11098	1.07792	614.491	615.503	[M+H]+	8.097	up	C00165	Diacylglycerol (DG)
PG(22:6(4Z,7Z,10Z,13Z,16Z,19Z)/22:6(4Z,7Z,10Z,13Z,16Z,19Z))	16.83 ± 0.05	17.95 ± 0.53	0.0246719	*	2.16772	1.11618	866.51	889.499	[M+Na]+	7.495	up	N/A	Other
L-Acetylcarnitine	19.33 ± 0.22	20.46 ± 0.35	0.00823149	**	2.18294	1.12627	203.116	204.123	[M+H]+	6.33	up	C02571	Carnitine
N-oleoyl phenylalanine	12.98 ± 0.27	14.11 ± 0.39	0.0156955	*	2.195	1.13422	429.324	452.316	[M+Na]+	6.094	up	N/A	Organic acids and derivatives
DG(18:3(9Z,12Z,15Z)/20:5(5Z,8Z,11Z,14Z,17Z)/0:0)[iso2]	13.69 ± 0.19	14.83 ± 0.16	0.00220101	**	2.20284	1.13937	636.475	637.484	[M+H]+	7.868	up	C00165	Diacylglycerol (DG)
TG(16:0/18:2(9Z,12Z)/22:5(7Z,10Z,13Z,16Z,19Z))[iso6]	14.25 ± 0.04	15.39 ± 0.29	0.00273934	**	2.20837	1.14298	904.752	927.74	[M+Na]+	10.119	up	C00422	Triacylglycerol
Cer(d14:2(4E,6E)/24:0)	13.04 ± 0.06	14.18 ± 0.18	0.000775544	***	2.21681	1.14849	591.559	592.564	[M+H]+	8.128	up	C00195	Ceramides, glucosylceramides, and ceramide phosphoinositols
DG(16:0/18:3(9Z,12Z,15Z)/0:0)[iso2]	11.72 ± 0.52	12.92 ± N/A	0	***	2.30039	1.20188	590.491	613.483	[M+Na]+	7.068	up	C00165	Diacylglycerol (DG)
11Z-Octadecenylcarnitine	16.67 ± 0.34	17.89 ± 0.42	0.0190173	*	2.32849	1.21939	425.351	426.359	[M+H]+	5.499	up	C02301	Carnitine
Cer(d18:1/24:1(15Z))	15.53 ± 0.08	16.77 ± 0.06	0.00018421	***	2.3466	1.23057	647.622	665.655	[M+NH4]+	7.947	up	C00195	Ceramides, glucosylceramides, and ceramide phosphoinositols
(5Z,7E)-(1S,3R,20R)-24a,24b,24c-trihomo-9,10-seco-22-thia-5,7,10(19)-cholestatriene-1,3,25-triol	12.61 ± 0.42	13.84 ± 0.33	0.0177558	*	2.35146	1.23355	476.332	494.369	[M+NH4]+	6.912	up	N/A	Vitamin D and derivatives
Tyr-Thr-OH	13.03 ± 0.23	14.29 ± 0.23	0.00433607	**	2.38505	1.25402	404.122	427.109	[M+Na]+	0.602	up	C00107	Peptide
TG(14:1(9Z)/19:0/21:0)[iso6]	12.65 ± 0.42	13.91 ± 0.13	0.00915467	**	2.38608	1.25465	888.815	911.801	[M+Na]+	7.843	up	C00422	Triacylglycerol
DG(18:1(9Z)/20:5(5Z,8Z,11Z,14Z,17Z)/0:0)[iso2]	13.63 ± 0.14	14.89 ± 0.19	0.00111997	**	2.39291	1.25877	640.507	658.541	[M+NH4]+	7.962	up	C00165	Diacylglycerol (DG)
DG(20:1(11Z)/20:5(5Z,8Z,11Z,14Z,17Z)/0:0)[iso2]	13.29 ± 0.13	14.58 ± 0.05	0.000456614	***	2.44332	1.28884	668.538	686.57	[M+NH4]+	8.151	up	C00165	Diacylglycerol (DG)
DG(15:1(9Z)/19:0/0:0)[iso2]	14.45 ± 0.43	15.76 ± 0.15	0.00896388	**	2.47616	1.30811	594.522	612.557	[M+NH4]+	8.267	up	C00165	Diacylglycerol (DG)
PE(O-16:0/0:0)	14.13 ± 0.22	15.46 ± 0.24	0.00247639	**	2.50729	1.32613	439.306	440.315	[M+H]+	5.834	up	C04476	Phosphatidylethanolaminea (PE) and phosphatidyl ceramides (PE-Cer)
Glutamyl-Tyrosine	13.63 ± 0.29	15.03 ± 0.31	0.00484015	**	2.64596	1.40379	309.109	327.142	[M+NH4]+	0.628	up	C00107	Peptide
PE-Cer(d15:2(4E,6E)/18:0(2OH))	12.70 ± 0.20	14.12 ± 0.37	0.00488125	**	2.66277	1.41293	660.484	661.49	[M+H]+	7.83	up	C06062	Phosphatidylethanolaminea (PE) and phosphatidyl ceramides (PE-Cer)
PE(P-16:0/0:0)	16.74 ± 0.17	18.16 ± 0.27	0.00228369	**	2.67837	1.42135	437.291	438.298	[M+H]+	5.817	up	C04635	Phosphatidylethanolaminea (PE) and phosphatidyl ceramides (PE-Cer)
PC(16:0/O-1:0)	14.38 ± 0.26	15.86 ± 0.53	0.0132945	*	2.8026	1.48677	509.348	510.357	[M+H]+	5.794	up	C05212	Phosphatidylcholine (PC)
PC(22:2(13Z,16Z)/22:4(7Z,10Z,13Z,16Z))	15.45 ± 0.16	16.96 ± 0.41	0.00456112	**	2.86424	1.51815	889.656	912.638	[M+Na]+	7.735	up	C00157	Phosphatidylcholine (PC)
PE-Cer(d15:2(4E,6E)/22:0)	17.75 ± 0.17	19.29 ± 0.36	0.00304461	**	2.89331	1.53272	700.552	701.561	[M+H]+	7.601	up	C06062	Phosphatidylethanolaminea (PE) and phosphatidyl ceramides (PE-Cer)
Methionyl-Proline	14.66 ± 0.16	16.20 ± 0.25	0.00298093	**	2.9045	1.53829	246.104	269.092	[M+Na]+	0.625	up	C00107	Peptide
LacCer(d18:1/20:0)	12.02 ± 0.18	13.57 ± 0.38	0.00365583	**	2.92199	1.54695	917.68	940.668	[M+Na]+	7.869	up	C01290	Ceramides, glucosylceramides, and ceramide phosphoinositols
SM(d16:1/18:0)	21.28 ± 0.48	22.83 ± 0.22	0.00805506	**	2.92307	1.54749	702.568	703.575	[M+H]+	7.959	up	C00550	Sphingomyelin (SM)
DG(18:1(9Z)/22:3(10Z,13Z,16Z)/0:0)[iso2]	13.96 ± 0.15	15.52 ± 0.22	0.00085045	***	2.93718	1.55443	672.569	695.558	[M+Na]+	8.393	up	C00165	Diacylglycerol (DG)
L-Proline	14.50 ± 0.10	16.07 ± 0.46	0.00484015	**	2.98319	1.57686	115.063	116.071	[M+H]+	4.193	up	C00148	Organic acids and derivatives
Cervonyl carnitine	13.63 ± 0.25	15.22 ± 0.58	0.0133113	*	3.00344	1.58662	471.335	510.297	[M+K]+	6.357	up	C02301	Carnitine
PC(P-15:0/0:0)	18.19 ± 0.16	19.81 ± 0.52	0.00762484	**	3.08016	1.623	465.322	466.33	[M+H]+	6.356	up	C04517	Phosphatidylcholine (PC)
2-amino-octadecanoic acid	13.97 ± 0.16	15.61 ± 0.21	0.000766953	***	3.10885	1.63638	299.282	300.29	[M+H]+	6.191	up	C00162	Organic acids and derivatives
Cer(d18:1/23:0)	15.18 ± 0.10	16.82 ± 0.38	0.00231628	**	3.11507	1.63927	635.622	658.61	[M+Na]+	8.768	up	C00195	Ceramides, glucosylceramides, and ceramide phosphoinositols
PC(O-18:1(1E)/0:0)	14.60 ± 0.47	16.24 ± 0.51	0.0162861	*	3.12546	1.64407	507.369	508.373	[M+H]+	5.906	up	C04517	Phosphatidylcholine (PC)
1alpha-hydroxy-26,27-dinorvitamin D3 25-carboxylic acid	15.15 ± 0.23	16.80 ± 0.13	0.000766953	***	3.14437	1.65277	402.277	425.268	[M+Na]+	5.984	up	N/A	Vitamin D and derivatives
PC(18:2(2E,4E)/0:0)	11.73 ± 0.27	13.39 ± 0.44	0.00558609	**	3.15528	1.65777	519.332	520.341	[M+H]+	5.121	up	C04230	Phosphatidylcholine (PC)
1,4-beta-D-Glucan	13.72 ± 0.23	15.43 ± 0.33	0.00348701	**	3.26345	1.7064	536.159	559.151	[M+Na]+	0.635	up	C00760	Carbohydrates and sugars
DG(18:2(9Z,12Z)/22:2(13Z,16Z)/0:0)[iso2]	11.61 ± 0.12	13.35 ± 0.35	0.00185679	**	3.3434	1.74131	672.569	690.601	[M+NH4]+	8.387	up	C00165	Diacylglycerol (DG)
Cer(d18:0/26:1(17Z))	15.77 ± 0.27	17.52 ± 0.30	0.00231628	**	3.36822	1.75198	677.669	695.702	[M+NH4]+	8.351	up	C00195	Ceramides, glucosylceramides, and ceramide phosphoinositols
MG(20:2(11Z,14Z)/0:0/0:0)	12.06 ± 0.56	13.81 ± 0.49	0.0104319	*	3.37088	1.75313	399.335	400.343	[M+H]+	3.44	up	C01885	Other
Palmitoylcarnitine	16.78 ± 0.33	18.60 ± 0.73	0.0189764	*	3.52693	1.81841	399.335	400.343	[M+H]+	5.331	up	C02990	Carnitine
Cer(d18:0/24:1(15Z))	14.65 ± 0.20	16.54 ± 0.36	0.00214999	**	3.71036	1.89156	649.637	672.626	[M+Na]+	8.925	up	C00195	Ceramides, glucosylceramides, and ceramide phosphoinositols
Heptadecanoyl carnitine	11.41 ± 0.81	13.31 ± 0.15	0.0182151	*	3.74781	1.90605	413.351	414.36	[M+H]+	5.675	up	C02301	Carnitine
2-Methylbutyroylcarnitine	14.39 ± 0.43	16.91 ± 1.14	0.0149834	*	5.73979	2.521	245.163	246.17	[M+H]+	4.722	up	C02301	Carnitine
Butyrylcarnitine	14.44 ± 0.29	17.01 ± 0.89	0.00823149	**	5.92716	2.56734	231.147	232.154	[M+H]+	5.14	up	C02301	Carnitine
N,N-dimethylsphingosine	12.87 ± 0.14	15.56 ± 0.32	0.000499968	***	6.42491	2.68368	327.314	328.321	[M+H]+	6.692	up	N/A	Other
DG(18:0/18:0/0:0)[rac]	10.95 ± 0.67	14.24 ± 0.33	0.00231628	**	9.72685	3.28197	624.569	647.557	[M+Na]+	8.137	up	C00165	Diacylglycerol (DG)
Cer(d14:1/26:0)	12.66 ± 0.43	16.04 ± 0.30	0.000670832	***	10.4608	3.38693	621.606	639.637	[M+NH4]+	7.925	up	C00195	Ceramides, glucosylceramides, and ceramide phosphoinositols
PC(O-16:0/O-2:0)	13.18 ± 0.82	16.63 ± 0.66	0.00541667	**	10.9663	3.455	509.385	510.389	[M+H]+	6.43	up	N/A	Phosphatidylcholine (PC)
PC(O-16:0/0:0)	14.24 ± 0.57	17.76 ± 0.50	0.00203279	**	11.4912	3.52246	481.353	482.358	[M+H]+	5.848	up	C04317	Phosphatidylcholine (PC)
Propionylcarnitine	11.75 ± 0.66	15.36 ± 0.83	0.00484015	**	12.2144	3.61051	217.131	218.137	[M+H]+	5.734	up	C03017	Carnitine
N-Acetyl-D-quinovosamine	10.34 ± 0.63	14.10 ± 0.61	0.00348701	**	13.5733	3.7627	205.095	223.129	[M+NH4]+	7.827	up	N/A	Carbohydrates and sugars
3-Deoxyvitamin D3	11.49 ± 0.26	15.39 ± 0.71	0.00132257	**	14.9266	3.89982	368.344	369.351	[M+H]+	10.406	up	N/A	Vitamin D and derivatives
Cer(d14:1/20:0)	14.45 ± 0.22	18.44 ± 0.52	0.000499968	***	15.979	3.99811	537.512	560.501	[M+Na]+	7.903	up	C00195	Ceramides, glucosylceramides, and ceramide phosphoinositols
Cer(d14:2(4E,6E)/20:0)	12.89 ± 0.18	17.11 ± 0.63	0.000670832	***	18.6139	4.21831	535.496	558.485	[M+Na]+	7.75	up	C00195	Ceramides, glucosylceramides, and ceramide phosphoinositols
PE-Cer(d15:1(4E)/22:0(2OH))	15.87 ± 0.32	20.12 ± 0.95	0.00231628	**	18.9598	4.24487	718.562	719.574	[M+H]+	10.4	up	C06062	Phosphatidylethanolaminea (PE) and phosphatidyl ceramides (PE-Cer)
3-Galactosyllactose	7.79 ± 1.47	12.74 ± 0.54	0.00534911	**	30.8721	4.94823	504.169	543.132	[M+K]+	3.889	up	N/A	Carbohydrates and sugars
PC(P-18:0/13:0)	9.28 ± 1.74	14.26 ± 1.04	0.0145829	*	31.5433	4.97926	703.552	721.587	[M+NH4]+	10.941	up	N/A	Phosphatidylcholine (PC)
20:4 Cholesteryl ester	12.68 ± 0.45	17.67 ± 1.30	0.00365583	**	31.7581	4.98905	672.585	695.573	[M+Na]+	10.8	up	C02530	Cholesterol, cholesterol ester, and intermediates
PC(O-16:0/17:1(9Z))	11.03 ± 1.28	16.53 ± 0.54	0.00257317	**	45.1747	5.49744	731.583	749.618	[M+NH4]+	11.476	up	C05212	Phosphatidylcholine (PC)
Maltotetraose	7.55 ± 1.11	13.19 ± 0.28	0.00298093	**	49.9815	5.64332	666.222	684.255	[M+NH4]+	5.004	up	C02052	Carbohydrates and sugars
16:0 Cholesteryl ester	10.01 ± 0.66	15.93 ± 0.45	0.000499968	***	60.7235	5.92418	624.585	647.572	[M+Na]+	12.276	up	C02530	Cholesterol, cholesterol ester, and intermediates
18:1 Cholesteryl ester	10.62 ± 2.14	16.90 ± 0.45	0.00866544	**	77.317	6.27271	650.6	673.589	[M+Na]+	12.153	up	C02530	Cholesterol, cholesterol ester, and intermediates
20:5 Cholesteryl ester	9.48 ± 0.92	16.00 ± 1.26	0.00236452	**	92.0555	6.52443	670.569	671.573	[M+H]+	11.305	up	C02530	Cholesterol, cholesterol ester, and intermediates
Cer(d18:2/22:0)	7.69 ± 0.72	14.38 ± 0.57	0.000499968	***	103.292	6.69059	619.59	637.622	[M+NH4]+	7.751	up	C00195	Ceramides, glucosylceramides, and ceramide phosphoinositols
PC(O-20:0/13:0)	6.70 ± 0.06	17.49 ± 0.60	3.22286e-05	***	1770.19	10.7897	733.599	751.635	[M+NH4]+	12.245	up	C05212	Phosphatidylcholine (PC)
PC(O-18:0/13:0)	6.69 ± 0.11	18.12 ± 1.32	0.000456614	***	2772.43	11.4369	705.567	723.604	[M+NH4]+	11.396	up	C05212	Phosphatidylcholine (PC)
22:6 Cholesteryl ester	N/A	16.20 ± 1.05	0	***	75473.8	16.2037	696.585	697.589	[M+H]+	11.35	up	C02530	Cholesterol, cholesterol ester, and intermediates
Hippocampus 12wk
	Control Average ± SD	KA Average ± SD		Significance	Signed FC (abs)	Log FC					Regulation
Compound	Log 2 Transformed	Log 2 Transformed	p (Corr)	*: p≤0.05, **: p≤0.01, ***: p≤0.001	([12wk KA] vs [12wk Control]) : Normalized	([12wk KA] vs [12wk Control]) : Normalized	Exact Mass	Product Mass	Adduct	Retention Time	([12wk KA] vs [12wk Control]) : Normalized	KEGG ID	Category
PE(22:6(4Z,7Z,10Z,13Z,16Z,19Z)/0:0)	20.66 ± 0.45	18.34 ± 0.73	0.0189248	*	-5.01935	-2.3275	525.286	526.294	[M+H]+	5.15	down	C04438	Phosphatidylethanolaminea (PE) and phosphatidyl ceramides (PE-Cer)
TG(14:1(9Z)/16:1(9Z)/o-18:0)	14.75 ± 0.08	13.56 ± 0.49	0.0342883	*	-2.28746	-1.19375	788.726	827.687	[M+K]+	6.232	down	C00422	Triacylglycerol
C18:2n-2,6	13.44 ± 0.02	12.61 ± 0.37	0.0413589	*	-1.78367	-0.834847	280.24	298.274	[M+NH4]+	4.761	down	C00162	Organic acids and derivatives
12alpha-Hydroxy-5beta-cholestan-3-one	15.90 ± 0.14	15.09 ± 0.34	0.0413589	*	-1.75154	-0.808625	402.35	425.339	[M+Na]+	6.23	down	N/A	Bile acids and bile acid metabolism intermediates
NeuAcα2-8NeuAcα2-3Galβ1-3GalNAcβ1-4(NeuAcα2-8NeuAcα2-3)Galβ1-4Glcβ-Cer(d18:1/18:0)	12.71 ± 0.23	12.00 ± 0.31	0.0231619	*	-1.64561	-0.718626	2170.08	1086.54	[M+2H]2+	5.064	down	N/A	Ganglioside
7-dehydrocholesterol	19.05 ± 0.09	18.35 ± 0.30	0.0413589	*	-1.62429	-0.69981	384.339	385.347	[M+H]+	6.231	down	C01164	Vitamin D and derivatives
PI(18:1(9Z)/20:3(8Z,11Z,14Z))	14.99 ± 0.19	14.32 ± 0.35	0.0312313	*	-1.59131	-0.670218	886.557	904.59	[M+NH4]+	0.792	down	C01194	Phosphatidylinositol (PI)
N-Formyl-L-glutamic acid	18.92 ± 0.11	18.29 ± 0.25	0.0186909	*	-1.54949	-0.63179	175.048	198.037	[M+Na]+	4.957	down	N/A	Organic acids and derivatives
cis-14-eicosenoic acid	14.77 ± 0.11	14.16 ± 0.21	0.0231918	*	-1.51814	-0.602302	310.287	328.322	[M+NH4]+	5.957	down	N/A	Organic acids and derivatives
Iminodiacetic acid	16.98 ± 0.05	16.39 ± 0.31	0.0248242	*	-1.50839	-0.593008	133.038	134.045	[M+H]+	4.956	down	N/A	Organic acids and derivatives
Hypoxanthine	16.35 ± 0.20	16.95 ± 0.27	0.0248242	*	1.51217	0.596622	136.039	137.046	[M+H]+	0.627	up	C00262	Nucleosides, nucleotides, purine, and pyrimidine metabolism
PE(P-16:0/0:0)	16.69 ± 0.11	17.33 ± 0.15	0.00661818	**	1.55663	0.638426	437.291	438.298	[M+H]+	5.817	up	C04635	Phosphatidylethanolaminea (PE) and phosphatidyl ceramides (PE-Cer)
PE(O-16:0/0:0)	13.98 ± 0.11	14.67 ± 0.20	0.0127046	*	1.61174	0.688618	439.306	440.315	[M+H]+	5.834	up	C04476	Phosphatidylethanolaminea (PE) and phosphatidyl ceramides (PE-Cer)
Tyr-Thr-OH	12.90 ± 0.37	13.62 ± 0.35	0.0451097	*	1.64847	0.721128	404.122	427.109	[M+Na]+	0.602	up	C00107	Peptide
N-arachidonoyl tyrosine	12.88 ± 0.22	13.63 ± 0.15	0.00951824	**	1.68119	0.749482	467.304	468.311	[M+H]+	5.856	up	N/A	Organic acids and derivatives
DG(16:1(9Z)/22:4(7Z,10Z,13Z,16Z)/0:0)[iso2]	15.77 ± 0.12	16.53 ± 0.30	0.0350016	*	1.68973	0.756793	642.522	665.508	[M+Na]+	8.058	up	C00165	Diacylglycerol (DG)
Glutamyl-Tyrosine	13.50 ± 0.22	14.27 ± 0.28	0.0186909	*	1.70992	0.773925	309.109	327.142	[M+NH4]+	0.628	up	C00107	Peptide
LacCer(d18:0/24:1)	12.18 ± 0.13	12.97 ± 0.29	0.0283693	*	1.72982	0.790625	973.743	996.732	[M+Na]+	8.28	up	C01290	Ceramides, glucosylceramides, and ceramide phosphoinositols
DG(16:0/20:5(5Z,8Z,11Z,14Z,17Z)/0:0)[iso2]	13.66 ± 0.29	14.46 ± 0.23	0.0292265	*	1.74886	0.806418	614.491	615.503	[M+H]+	8.097	up	C00165	Diacylglycerol (DG)
Cer(d18:1/23:0)	15.28 ± 0.09	16.17 ± 0.25	0.00764503	**	1.84812	0.886059	635.622	658.61	[M+Na]+	8.768	up	C00195	Ceramides, glucosylceramides, and ceramide phosphoinositols
Methionyl-Proline	14.67 ± 0.45	15.70 ± 0.30	0.0186909	*	2.04278	1.03053	246.104	269.092	[M+Na]+	0.625	up	C00107	Peptide
1,4-beta-D-Glucan	13.79 ± 0.34	14.84 ± 0.35	0.0186909	*	2.06307	1.04479	536.159	559.151	[M+Na]+	0.635	up	C00760	Carbohydrates and sugars
PC(20:0/10:0)	18.81 ± 0.50	19.86 ± 0.13	0.0287222	*	2.06526	1.04632	705.531	706.539	[M+H]+	8.955	up	C00157	Phosphatidylcholine (PC)
PS(19:1(9Z)/21:0)	13.03 ± 0.31	14.14 ± 0.17	0.00646842	**	2.1675	1.11603	845.615	884.583	[M+K]+	7.508	up	C02737	Phosphatidylserine (PS)
Cer(d18:0/24:1(15Z))	14.79 ± 0.13	16.09 ± 0.26	0.00324403	**	2.46202	1.29984	649.637	672.626	[M+Na]+	8.925	up	C00195	Ceramides, glucosylceramides, and ceramide phosphoinositols
DG(17:2(9Z,12Z)/22:5(7Z,10Z,13Z,16Z,19Z)/0:0)[iso2]	12.96 ± 0.28	14.30 ± 0.45	0.0238726	*	2.53124	1.33985	652.507	653.514	[M+H]+	8.138	up	C00165	Diacylglycerol (DG)
20:4 Cholesteryl ester	13.33 ± 0.25	14.87 ± 0.62	0.0342883	*	2.91723	1.5446	672.585	695.573	[M+Na]+	10.8	up	C02530	Cholesterol, cholesterol ester, and intermediates
Cer(d14:1/26:0)	12.76 ± 0.40	15.01 ± 0.38	0.00324403	**	4.77729	2.25619	621.606	639.637	[M+NH4]+	7.925	up	C00195	Ceramides, glucosylceramides, and ceramide phosphoinositols
Cer(d14:1/20:0)	14.26 ± 0.33	16.88 ± 0.43	0.00324403	**	6.17603	2.62668	537.512	560.501	[M+Na]+	7.903	up	C00195	Ceramides, glucosylceramides, and ceramide phosphoinositols
18:1 Cholesteryl ester	12.14 ± 0.17	15.23 ± 0.55	0.00324403	**	8.48165	3.08435	650.6	673.589	[M+Na]+	12.153	up	C02530	Cholesterol, cholesterol ester, and intermediates
16:0 Cholesteryl ester	10.42 ± 0.80	13.85 ± 0.40	0.00324403	**	10.801	3.4331	624.585	647.572	[M+Na]+	12.276	up	C02530	Cholesterol, cholesterol ester, and intermediates
3-Galactosyllactose	9.22 ± 1.53	12.70 ± 1.02	0.0186909	*	11.1023	3.47279	504.169	543.132	[M+K]+	3.889	up	N/A	Carbohydrates and sugars
Maltotetraose	8.66 ± 1.62	12.40 ± 1.06	0.0186909	*	13.3058	3.73399	666.222	684.255	[M+NH4]+	5.004	up	C02052	Carbohydrates and sugars
22:6 Cholesteryl ester	N/A	10.06 ± 2.44	0	***	1066.8	10.0591	696.585	697.589	[M+H]+	11.35	up	C02530	Cholesterol, cholesterol ester, and intermediates
Plasma 48h
	Control Average ± SD	KA Average ± SD		Significance	Signed FC (abs)	Log FC					Regulation
Compound	Log 2 Transformed	Log 2 Transformed	p (Corr)	*: p≤0.05, **: p≤0.01, ***: p≤0.001	([48h KA] vs [48h Control]) : Normalized	([48h KA] vs [48h Control]) : Normalized	Exact Mass	Product Mass	Adduct	Retention Time	([48h KA] vs [48h Control]) : Normalized	KEGG ID	Category
1-Hydroxyvitamin D3 diacetate	17.27 ± 0.28	10.82 ± 1.76	0.00176085	**	-87.8115	-6.45634	484.355	485.361	[M+H]+	7.763	down	N/A	Vitamin D and derivatives
2alpha-(3-Hydroxypropyl)-1alpha,25-dihydroxy-19-norvitamin D3	17.27 ± 0.28	10.82 ± 1.76	0.00176085	**	-87.3586	-6.44888	462.371	485.361	[M+Na]+	7.76	down	N/A	Vitamin D and derivatives
PI(12:0/14:0)	14.17 ± 1.24	8.37 ± 2.48	0.0183496	*	-55.7322	-5.80044	726.432	749.422	[M+Na]+	7.858	down	C01194	Phosphatidylinositol (PI)
4alpha-hydroxymethyl-4beta-methyl-5alpha-cholesta-8-en-3beta-ol	16.62 ± 1.30	10.97 ± 0.43	0.00345829	**	-50.4419	-5.65655	430.381	453.371	[M+Na]+	7.942	down	N/A	Cholesterol, cholesterol ester, and intermediates
1b,3a,7a-Trihydroxy-5b-cholanoic acid	13.06 ± 2.21	7.63 ± N/A	0	***	-43.2025	-5.43304	408.288	426.321	[M+NH4]+	0.751	down	N/A	Bile acids and bile acid metabolism intermediates
22:0-Glc-Stigmasterol	16.17 ± 0.35	10.86 ± 2.86	0.0210784	*	-39.8532	-5.31662	896.747	919.732	[M+Na]+	8.793	down	N/A	Other
1,25-Dihydroxyvitamin D3 3-glycoside	16.69 ± 0.33	11.47 ± 1.00	0.000774749	***	-37.2708	-5.21997	578.382	601.374	[M+Na]+	7.131	down	N/A	Vitamin D and derivatives
PC(O-22:2(13Z,16Z)/22:3(10Z,13Z,16Z))	16.13 ± 0.55	12.09 ± 1.86	0.0159641	*	-16.5208	-4.04621	877.692	895.724	[M+NH4]+	9.035	down	C05212	Phosphatidylcholine (PC)
PC(20:3(8Z,11Z,14Z)/0:0)	19.42 ± 0.34	15.77 ± 0.65	0.000874979	***	-12.5339	-3.64776	545.348	546.355	[M+H]+	5.606	down	C04230	Phosphatidylcholine (PC)
PI(22:1(11Z)/22:0)	18.92 ± 0.16	15.64 ± 0.66	0.000774749	***	-9.73605	-3.28334	976.698	1015.67	[M+K]+	5.524	down	N/A	Phosphatidylinositol (PI)
PA(13:0/18:0)	13.82 ± 0.63	10.55 ± 1.44	0.017805	*	-9.63857	-3.26882	634.457	657.442	[M+Na]+	7.653	down	C00416	Phosphatidic acid
1alpha,25-dihydroxy-24a,24b-dihomovitamin D3	16.21 ± 0.15	13.00 ± 0.36	0.000323582	***	-9.20124	-3.20183	444.36	445.369	[M+H]+	7.762	down	N/A	Vitamin D and derivatives
LysoPC(20:3(5Z,8Z,11Z))	21.05 ± 1.41	18.14 ± 0.16	0.0462027	*	-7.50608	-2.90806	545.348	546.355	[M+H]+	6.657	down	C04230	Phosphatidylcholine (PC)
PA(P-16:0/20:5(5Z,8Z,11Z,14Z,17Z))	14.25 ± 0.32	11.38 ± 0.26	0.000553836	***	-7.31697	-2.87125	678.462	701.452	[M+Na]+	7.406	down	N/A	Phosphatidic acid
PC(22:0/12:0)	14.61 ± 0.69	11.93 ± 1.21	0.0350647	*	-6.42882	-2.68455	761.593	784.578	[M+Na]+	2.573	down	C00157	Phosphatidylcholine (PC)
TG(13:0/18:4(6Z,9Z,12Z,15Z)/20:5(5Z,8Z,11Z,14Z,17Z))[iso6]	15.25 ± 0.59	12.73 ± 1.46	0.0424262	*	-5.73033	-2.51862	830.642	848.68	[M+NH4]+	9.582	down	C00422	Triacylglycerol
PC(20:2(11Z,14Z)/0:0)	19.74 ± 0.49	17.23 ± 0.41	0.00302222	**	-5.67008	-2.50337	547.364	548.369	[M+H]+	5.998	down	C04230	Phosphatidylcholine (PC)
TG(15:0/18:3(6Z,9Z,12Z)/21:0)[iso6]	18.29 ± 0.89	15.79 ± 0.91	0.033142	*	-5.6479	-2.49771	884.783	907.771	[M+Na]+	11.825	down	C00422	Triacylglycerol
15beta-hydroxycholestane	16.49 ± 0.25	14.04 ± 0.38	0.000783633	***	-5.46057	-2.44905	404.365	405.372	[M+H]+	7.401	down	N/A	Cholesterol, cholesterol ester, and intermediates
LysoPC(14:0)	13.85 ± 0.29	11.48 ± 0.72	0.00537649	**	-5.17199	-2.37072	467.301	490.291	[M+Na]+	4.079	down	C04230	Phosphatidylcholine (PC)
Hypoxanthine	17.72 ± 0.18	15.40 ± N/A	0	***	-4.97743	-2.3154	136.039	137.046	[M+H]+	0.567	down	C00262	Nucleosides, nucleotides, purine, and pyrimidine metabolism
SM(d18:1/26:1(17Z))	15.79 ± 0.42	13.51 ± 1.33	0.0370413	*	-4.84092	-2.27528	840.708	841.72	[M+H]+	11.56	down	C00550	Sphingomyelin (SM)
TG(15:0/17:0/22:4(7Z,10Z,13Z,16Z))[iso6]	19.62 ± 0.05	17.34 ± 0.69	0.00258602	**	-4.83481	-2.27346	882.768	905.755	[M+Na]+	11.107	down	C00422	Triacylglycerol
TG(14:0/18:1(9Z)/22:5(7Z,10Z,13Z,16Z,19Z))[iso6]	20.33 ± 0.40	18.13 ± 0.19	0.00154427	**	-4.59734	-2.2008	878.736	901.726	[M+Na]+	9.99	down	C00422	Triacylglycerol
PA(P-18:0/13:0)	15.35 ± 0.68	13.21 ± 0.67	0.0212666	*	-4.40686	-2.13975	618.462	619.475	[M+H]+	6.975	down	N/A	Phosphatidic acid
TG(13:0/18:3(9Z,12Z,15Z)/20:0)[iso6]	17.47 ± 0.25	15.39 ± 0.66	0.00442981	**	-4.2478	-2.08672	842.736	865.724	[M+Na]+	10.867	down	C00422	Triacylglycerol
TG(13:0/17:0/18:3(6Z,9Z,12Z))[iso6]	16.29 ± 0.21	14.22 ± 0.64	0.00383437	**	-4.17252	-2.06092	800.689	823.675	[M+Na]+	9.851	down	C00422	Triacylglycerol
PI(21:0/22:1(11Z))	16.34 ± 0.36	14.29 ± 0.37	0.00267031	**	-4.14072	-2.04988	962.682	1001.65	[M+K]+	5.357	down	C01194	Phosphatidylinositol (PI)
1,4-cholestadienone	14.16 ± 0.86	12.17 ± 0.53	0.0424262	*	-3.95626	-1.98414	382.324	405.315	[M+Na]+	7.982	down	N/A	Cholesterol, cholesterol ester, and intermediates
TG(15:1(9Z)/18:1(9Z)/22:2(13Z,16Z))[iso6]	15.38 ± 0.63	13.43 ± 0.25	0.0138214	*	-3.86239	-1.94949	896.783	919.772	[M+Na]+	11.562	down	C00422	Triacylglycerol
NeuAcalpha2-3Galbeta-Cer(d18:1/16:0)	14.41 ± 0.54	12.50 ± 0.54	0.0147459	*	-3.7634	-1.91204	990.66	1013.66	[M+Na]+	5.263	down	N/A	Ganglioside
LysoPC(16:1(9Z))	15.72 ± 0.22	13.83 ± 0.25	0.000744293	***	-3.72309	-1.8965	493.317	516.305	[M+Na]+	4.012	down	C04230	Phosphatidylcholine (PC)
PC(O-12:0/2:0)	18.34 ± 0.20	16.45 ± 0.15	0.000553836	***	-3.7218	-1.896	467.301	468.309	[M+H]+	4.84	down	C05212	Phosphatidylcholine (PC)
DG(14:1(9Z)/20:2(11Z,14Z)/0:0)[iso2]	20.01 ± 0.23	18.12 ± 0.28	0.000907872	***	-3.69943	-1.8873	590.491	613.481	[M+Na]+	8.008	down	C00165	Diacylglycerol (DG)
DG(16:1(9Z)/20:5(5Z,8Z,11Z,14Z,17Z)/0:0)[iso2]	20.01 ± 0.23	18.12 ± 0.28	0.000907872	***	-3.69943	-1.8873	612.475	613.481	[M+H]+	8.008	down	C00165	Diacylglycerol (DG)
1α,25-dihydroxy-26,27-dimethylvitamin D3	14.00 ± 0.65	12.15 ± 0.39	0.0201142	*	-3.60956	-1.85182	444.36	445.369	[M+H]+	8.391	down	N/A	Vitamin D and derivatives
LysoPC(18:2(9Z,12Z))	15.14 ± 0.17	13.29 ± 0.18	0.000399499	***	-3.60682	-1.85073	519.332	542.321	[M+Na]+	3.737	down	C04230	Phosphatidylcholine (PC)
PS(17:2(9Z,12Z)/18:4(6Z,9Z,12Z,15Z))	15.20 ± 0.20	13.38 ± 0.19	0.000570156	***	-3.53566	-1.82198	765.458	405.719	[M+2Na]2+	5.153	down	C02737	Phosphatidylserine (PS)
TG(16:1(9Z)/20:5(5Z,8Z,11Z,14Z,17Z)/22:1(13Z))[iso6]	16.48 ± 0.40	14.70 ± 0.61	0.0135273	*	-3.42614	-1.77658	932.783	955.771	[M+Na]+	10.753	down	C00422	Triacylglycerol
PC(16:1(9E)/0:0)	20.80 ± 0.23	19.11 ± 0.26	0.00113923	**	-3.22377	-1.68875	493.317	494.326	[M+H]+	5.165	down	C04230	Phosphatidylcholine (PC)
Ser Cys	13.99 ± 0.27	12.30 ± 0.50	0.00658987	**	-3.21289	-1.68387	208.052	226.084	[M+NH4]+	0.622	down	C00107	Peptide
Cer(d18:0/h24:0)	16.19 ± 0.18	14.51 ± 0.25	0.000805682	***	-3.20282	-1.67934	667.648	690.635	[M+Na]+	9.002	down	C12126	Ceramides, glucosylceramides, and ceramide phosphoinositols
PC(20:1(9Z)/0:0)	19.42 ± 0.27	17.81 ± 0.16	0.00130222	**	-3.0561	-1.61169	549.379	550.387	[M+H]+	6.466	down	C04230	Phosphatidylcholine (PC)
PC(17:1(10Z)/0:0)	16.69 ± 0.27	15.09 ± 0.59	0.0102782	*	-3.04864	-1.60816	507.332	508.339	[M+H]+	5.483	down	C04230	Phosphatidylcholine (PC)
TG(16:1(9Z)/20:4(5Z,8Z,11Z,14Z)/22:3(10Z,13Z,16Z))[iso6]	16.16 ± 0.56	14.56 ± 0.62	0.0347705	*	-3.02661	-1.5977	930.768	953.754	[M+Na]+	10.118	down	C00422	Triacylglycerol
TG(14:1(9Z)/17:1(9Z)/22:3(10Z,13Z,16Z))[iso6]	15.39 ± 0.42	13.83 ± 0.56	0.0184951	*	-2.94437	-1.55796	866.736	889.726	[M+Na]+	10.242	down	C00422	Triacylglycerol
LysoPC(15:0)	14.15 ± 0.30	12.59 ± 0.60	0.0151803	*	-2.94161	-1.55661	481.317	504.306	[M+Na]+	4.023	down	C04230	Phosphatidylcholine (PC)
1α-hydroxy-26,27-dimethylvitamin D3	17.66 ± 0.19	16.14 ± 0.80	0.0226384	*	-2.85945	-1.51574	428.365	429.373	[M+H]+	7.938	down	N/A	Vitamin D and derivatives
L-Proline	17.98 ± 0.14	16.48 ± 0.09	0.00028488	***	-2.82083	-1.49612	115.063	116.071	[M+H]+	4.292	down	C00148	Organic acids and derivatives
MIPC(d18:0/20:0)	20.86 ± 0.21	19.39 ± 0.20	0.00113923	**	-2.75926	-1.46428	999.662	1017.69	[M+NH4]+	5.789	down	N/A	Ceramides, glucosylceramides, and ceramide phosphoinositols
PC(20:0/0:0)	18.18 ± 0.09	16.74 ± 0.21	0.000553836	***	-2.71598	-1.44147	551.395	552.403	[M+H]+	6.976	down	C04230	Phosphatidylcholine (PC)
PC(22:4(7Z,10Z,13Z,16Z)/0:0)	18.59 ± 0.36	17.15 ± 0.47	0.0145798	*	-2.71477	-1.44083	571.364	572.371	[M+H]+	5.866	down	C04230	Phosphatidylcholine (PC)
Cer(d20:0/20:0(2OH))	14.60 ± 0.26	13.16 ± 0.18	0.00197733	**	-2.70389	-1.43504	639.617	662.604	[M+Na]+	8.667	down	C12126	Ceramides, glucosylceramides, and ceramide phosphoinositols
DG(14:0/20:4(5Z,8Z,11Z,14Z)/0:0)[iso2]	15.07 ± 0.23	13.72 ± 0.34	0.00379081	**	-2.55278	-1.35207	588.475	589.482	[M+H]+	8.188	down	C00165	Diacylglycerol (DG)
2α-(3-Hydroxypropyl)-1α,25-dihydroxy-19-norvitamin D3	14.77 ± 0.62	13.43 ± 0.08	0.0399474	*	-2.52918	-1.33867	462.371	485.363	[M+Na]+	7.173	down	N/A	Vitamin D and derivatives
LysoPC(20:4(5Z,8Z,11Z,14Z))	17.36 ± 0.23	16.06 ± 0.46	0.0112608	*	-2.45506	-1.29576	543.332	566.321	[M+Na]+	3.857	down	C04230	Phosphatidylcholine (PC)
PI(20:5(5Z,8Z,11Z,14Z,17Z)/20:4(5Z,8Z,11Z,14Z))	16.84 ± 0.37	15.55 ± 0.73	0.0478632	*	-2.44514	-1.28992	904.51	922.552	[M+NH4]+	9.057	down	C01194	Phosphatidylinositol (PI)
PS(19:1(9Z)/22:6(4Z,7Z,10Z,13Z,16Z,19Z))	14.21 ± 0.23	12.97 ± 0.69	0.0317898	*	-2.37168	-1.24591	847.536	872.539	[M+K]+	8.686	down	C02737	Phosphatidylserine (PS)
TG(13:0/18:4(6Z,9Z,12Z,15Z)/20:0)[iso6]	17.07 ± 0.41	15.82 ± 0.17	0.0147423	*	-2.36847	-1.24395	840.721	863.709	[M+Na]+	10.241	down	C00422	Triacylglycerol
TG(13:0/18:2(9Z,12Z)/19:1(9Z))[iso6]	16.31 ± 0.15	15.10 ± 0.56	0.0155942	*	-2.3188	-1.21338	828.721	846.753	[M+NH4]+	10.44	down	C00422	Triacylglycerol
TG(13:0/18:1(9Z)/22:3(10Z,13Z,16Z))[iso6]	16.88 ± 0.29	15.69 ± 0.41	0.0145798	*	-2.28878	-1.19458	868.752	891.741	[M+Na]+	10.826	down	C00422	Triacylglycerol
Neurine	18.56 ± 0.11	17.37 ± 0.65	0.0314236	*	-2.27653	-1.18684	103.1	104.107	[M+H]+	3.965	down	N/A	Other
PC(22:6(4Z,7Z,10Z,13Z,16Z,19Z)/22:6(4Z,7Z,10Z,13Z,16Z,19Z))	15.90 ± 0.18	14.73 ± 0.14	0.00116555	**	-2.25162	-1.17096	877.562	878.572	[M+H]+	8.566	down	C00157	Phosphatidylcholine (PC)
PC(16:0/5:0(COOH))	17.06 ± 0.15	15.90 ± 0.35	0.00537649	**	-2.22297	-1.15249	609.364	648.324	[M+K]+	3.85	down	N/A	Phosphatidylcholine (PC)
LysoPC(18:1(9Z))	16.73 ± 0.25	15.60 ± 0.38	0.01273	*	-2.20181	-1.13869	521.348	544.335	[M+Na]+	3.919	down	C04230	Phosphatidylcholine (PC)
(R)-(16,16-dimethyldocosa-cis-5,8,11,14-tetraenoyl)-1'-hydroxy-2'-propylamine	14.89 ± 0.28	13.76 ± 0.47	0.0210784	*	-2.18991	-1.13087	417.361	457.334	[M+K]+	7.206	down	N/A	Other
TG(13:0/17:2(9Z,12Z)/20:2(11Z,14Z))[iso6]	18.55 ± 0.19	17.44 ± 0.31	0.00529603	**	-2.1558	-1.10822	826.705	849.692	[M+Na]+	9.953	down	C00422	Triacylglycerol
DG(15:0/22:5(7Z,10Z,13Z,16Z,19Z)/0:0)[iso2]	15.01 ± 0.22	13.95 ± 0.18	0.00377428	**	-2.0923	-1.06509	628.507	629.512	[M+H]+	8.315	down	C00165	Diacylglycerol (DG)
PC(O-18:2(9Z,12Z)/2:0)	19.02 ± 0.41	17.96 ± 0.39	0.040759	*	-2.08196	-1.05794	547.364	570.355	[M+Na]+	5.491	down	C05212	Phosphatidylcholine (PC)
PC(0:0/18:1(9Z))	23.61 ± 0.39	22.55 ± 0.47	0.0462027	*	-2.07941	-1.05618	521.348	522.356	[M+H]+	5.801	down	C04233	Phosphatidylcholine (PC)
Citrulline	15.70 ± 0.35	14.65 ± 0.41	0.0437292	*	-2.07321	-1.05186	175.096	214.059	[M+K]+	5.485	down	C00327	Organic acids and derivatives
PC(O-16:0/16:1(9Z))	15.31 ± 0.22	14.26 ± 0.40	0.0147459	*	-2.06983	-1.04951	717.567	740.557	[M+Na]+	7.695	down	C05212	Phosphatidylcholine (PC)
PE(13:0/13:0)	15.22 ± 0.24	14.19 ± 0.11	0.00381434	**	-2.04834	-1.03446	607.421	625.455	[M+NH4]+	5.843	down	C00350	Phosphatidylethanolaminea (PE) and phosphatidyl ceramides (PE-Cer)
PS(21:0/20:4(5Z,8Z,11Z,14Z))	19.69 ± 0.44	18.70 ± 0.32	0.0486537	*	-1.97985	-0.985394	853.583	876.57	[M+Na]+	12.908	down	C02737	Phosphatidylserine (PS)
DG(18:3(6Z,9Z,12Z)/20:5(5Z,8Z,11Z,14Z,17Z)/0:0)[iso2]	21.25 ± 0.31	20.27 ± 0.09	0.0121349	*	-1.97327	-0.980587	636.475	637.481	[M+H]+	7.931	down	C00165	Diacylglycerol (DG)
PC(0:0/20:4(5Z,8Z,11Z,14Z))	15.42 ± 0.05	14.45 ± 0.42	0.0120648	*	-1.95373	-0.96623	543.332	582.295	[M+K]+	3.858	down	C04233	Phosphatidylcholine (PC)
PC(18:2(2E,4E)/0:0)	24.58 ± 0.20	23.62 ± 0.35	0.0129406	*	-1.94513	-0.959864	519.332	520.341	[M+H]+	5.379	down	C04230	Phosphatidylcholine (PC)
DG(17:2(9Z,12Z)/20:5(5Z,8Z,11Z,14Z,17Z)/0:0)[iso2]	15.85 ± 0.31	14.92 ± 0.20	0.0175555	*	-1.91496	-0.937315	624.475	625.484	[M+H]+	7.967	down	C00165	Diacylglycerol (DG)
PC(15:0/0:0)	18.64 ± 0.27	17.72 ± 0.23	0.0142879	*	-1.88949	-0.917999	481.317	482.325	[M+H]+	5.317	down	C04230	Phosphatidylcholine (PC)
PC(P-17:0/0:0)	14.43 ± 0.32	13.56 ± 0.26	0.0277719	*	-1.83821	-0.878301	493.353	494.361	[M+H]+	7.705	down	C04230	Phosphatidylcholine (PC)
DG(18:4(6Z,9Z,12Z,15Z)/18:3(9Z,12Z,15Z)/0:0)[iso2]	17.40 ± 0.20	16.53 ± 0.22	0.00861464	**	-1.8248	-0.867735	610.46	611.465	[M+H]+	7.926	down	C00165	Diacylglycerol (DG)
LysoPC(18:3(9Z,12Z,15Z))	13.34 ± 0.06	12.48 ± 0.15	0.000602948	***	-1.80549	-0.852394	517.317	540.305	[M+Na]+	3.972	down	C04230	Phosphatidylcholine (PC)
DG(16:0/20:3(8Z,11Z,14Z)/0:0)[iso2]	20.66 ± 0.24	19.87 ± 0.03	0.00958491	**	-1.73727	-0.79682	618.522	641.512	[M+Na]+	8.228	down	C00165	Diacylglycerol (DG)
2beta-methyl-3-epi-1beta,25-dihydroxyvitamin D3	17.25 ± 0.23	16.46 ± 0.34	0.0299576	*	-1.7325	-0.792856	430.345	453.335	[M+Na]+	7.702	down	N/A	Vitamin D and derivatives
1alpha,25-dihydroxy-26-methylvitamin D3	17.25 ± 0.23	16.46 ± 0.34	0.0299576	*	-1.7325	-0.792856	430.345	453.334	[M+Na]+	7.701	down	N/A	Vitamin D and derivatives
TG(16:0/18:2(9Z,12Z)/22:4(7Z,10Z,13Z,16Z))[iso6]	16.35 ± 0.13	15.64 ± 0.01	0.00120321	**	-1.63555	-0.70978	906.768	924.799	[M+NH4]+	10.792	down	C00422	Triacylglycerol
5-Methyldeoxycytidine	14.66 ± 0.17	13.95 ± 0.16	0.00844499	**	-1.63526	-0.709519	241.106	242.115	[M+H]+	0.831	down	N/A	Nucleosides, nucleotides, purine, and pyrimidine metabolism
DG(20:3(8Z,11Z,14Z)/22:5(7Z,10Z,13Z,16Z,19Z)/0:0)[iso2]	16.46 ± 0.18	15.77 ± 0.34	0.0337871	*	-1.61203	-0.688876	692.538	693.545	[M+H]+	8.312	down	C00165	Diacylglycerol (DG)
Ala His Gln	14.99 ± 0.11	14.33 ± 0.15	0.00501636	**	-1.58822	-0.667411	354.165	355.173	[M+H]+	0.842	down	C00012	Peptide
NeuGcalpha2-3Galbeta1-3GalNAcbeta1-4Galbeta1-4Glcbeta-Cer(d18:1/24:1(15Z))	16.32 ± 0.17	15.71 ± 0.19	0.0163545	*	-1.52348	-0.607373	1643.95	822.982	[M+2H]2+	5.353	down	N/A	Ganglioside
Trp Glu Ile	17.15 ± 0.14	16.55 ± 0.06	0.00537649	**	-1.51124	-0.59573	446.216	469.204	[M+Na]+	0.817	down	C00012	Peptide
Tetrahydrodeoxycorticosterone	14.12 ± 0.24	14.74 ± 0.15	0.0294218	*	1.53933	0.622302	334.251	373.213	[M+K]+	6.517	up	C13713	Other
N-Methyl-a-aminoisobutyric acid	17.07 ± 0.11	17.72 ± 0.18	0.00658987	**	1.57087	0.651562	117.079	118.086	[M+H]+	3.471	up	N/A	Organic acids and derivatives
DHA	15.96 ± 0.27	16.63 ± 0.15	0.0318493	*	1.59036	0.66935	328.24	351.232	[M+Na]+	6.511	up	C06429	Organic acids and derivatives
DG(18:3(9Z,12Z,15Z)/22:5(7Z,10Z,13Z,16Z,19Z)/0:0)[iso2]	16.16 ± 0.24	16.86 ± 0.06	0.0162253	*	1.62198	0.697758	664.507	682.54	[M+NH4]+	7.922	up	C00165	Diacylglycerol (DG)
PC(18:3(9Z,12Z,15Z)/20:3(8Z,11Z,14Z))	22.03 ± 0.41	22.94 ± 0.15	0.0408874	*	1.87742	0.908754	805.562	828.553	[M+Na]+	9.17	up	C00157	Phosphatidylcholine (PC)
Palmitoylcarnitine	15.95 ± 0.35	16.88 ± 0.36	0.0411955	*	1.90596	0.930521	399.335	400.343	[M+H]+	5.673	up	C02990	Carnitine
1alpha,25-dihydroxy-19-nor-22-oxavitamin D3	15.00 ± 0.32	15.96 ± 0.28	0.0219077	*	1.94884	0.962614	406.308	424.342	[M+NH4]+	5.386	up	N/A	Vitamin D and derivatives
11Z-Octadecenylcarnitine	15.97 ± 0.22	16.99 ± 0.63	0.0466861	*	2.03005	1.02152	425.351	426.359	[M+H]+	5.861	up	C02301	Carnitine
PGP(18:1(11Z)/20:3(8Z,11Z,14Z))	19.42 ± 0.43	20.47 ± 0.09	0.0276594	*	2.07753	1.05487	878.507	896.539	[M+NH4]+	9.14	up	C03892	Other
TG(18:0/20:5(5Z,8Z,11Z,14Z,17Z)/20:5(5Z,8Z,11Z,14Z,17Z))[iso3]	17.23 ± 0.30	18.42 ± 0.20	0.00734934	**	2.27078	1.18319	926.736	949.725	[M+Na]+	9.541	up	C00422	Triacylglycerol
PC(18:3(9Z,12Z,15Z)/18:4(6Z,9Z,12Z,15Z))	17.42 ± 0.37	18.78 ± 0.50	0.0195667	*	2.57082	1.36223	775.515	793.546	[M+NH4]+	8.673	up	C00157	Phosphatidylcholine (PC)
PI(20:3(8Z,11Z,14Z)/20:5(5Z,8Z,11Z,14Z,17Z))	15.76 ± 0.42	17.38 ± 0.88	0.0405307	*	3.07363	1.61995	906.526	924.567	[M+NH4]+	10.061	up	C01194	Phosphatidylinositol (PI)
TG(18:3(6Z,9Z,12Z)/20:5(5Z,8Z,11Z,14Z,17Z)/22:4(7Z,10Z,13Z,16Z))[iso6]	14.90 ± 0.61	16.86 ± 0.23	0.0119193	*	3.90003	1.96348	950.736	973.724	[M+Na]+	9.301	up	C00422	Triacylglycerol
TG(14:1(9Z)/20:0/20:5(5Z,8Z,11Z,14Z,17Z))[iso6]	18.22 ± 0.37	20.23 ± 0.67	0.0091277	**	4.01683	2.00606	878.736	901.725	[M+Na]+	10.214	up	C00422	Triacylglycerol
Glucosamine 6-sulfate	9.77 ± 0.29	15.41 ± 0.46	9.87292e-05	***	49.7812	5.63753	259.036	277.071	[M+NH4]+	0.827	up	C00352	Carbohydrates and sugars
Plasma 1wk
	Control Average ± SD	KA Average ± SD		Significance	Signed FC (abs)	Log FC					Regulation
Compound	Log 2 Transformed	Log 2 Transformed	p (Corr)	*: p≤0.05, **: p≤0.01, ***: p≤0.001	([1wk KA] vs [1wk Control]) : Normalized	([1wk KA] vs [1wk Control]) : Normalized	Exact Mass	Product Mass	Adduct	Retention Time	([1wk KA] vs [1wk Control]) : Normalized	KEGG ID	Category
TG(15:0/17:0/22:4(7Z,10Z,13Z,16Z))[iso6]	19.35 ± 0.25	17.86 ± 0.31	0.0400975	*	-2.82158	-1.4965	882.768	905.755	[M+Na]+	11.107	down	C00422	Triacylglycerol
PC(18:1(9Z)/18:2(6Z,9Z))	18.57 ± 0.16	19.70 ± 0.27	0.0411754	*	2.19998	1.13749	783.578	784.582	[M+H]+	7.951	up	C00157	Phosphatidylcholine (PC)
GlcCer(d18:1/24:0)	15.76 ± 0.16	16.94 ± 0.21	0.0302111	*	2.26508	1.17956	811.69	834.677	[M+Na]+	8.672	up	C01190	Ceramides, glucosylceramides, and ceramide phosphoinositols
GlcCer(d18:1/23:0)	14.88 ± 0.32	16.35 ± 0.26	0.0411754	*	2.78442	1.47738	797.674	820.66	[M+Na]+	8.533	up	C01190	Ceramides, glucosylceramides, and ceramide phosphoinositols
GlcCer(d18:1/24:1(15Z))	13.58 ± 0.34	16.79 ± 0.54	0.0302111	*	9.24499	3.20867	809.674	832.656	[M+Na]+	8.378	up	C01190	Ceramides, glucosylceramides, and ceramide phosphoinositols
Valyl-Hydroxyproline	N/A	14.09 ± 0.47	0	***	17428.4	14.0892	246.1	269.09	[M+Na]+	0.648	up	C00012	Peptide
3-Deoxyarabinohexonic acid	N/A	18.88 ± 0.05	0	***	481455	18.877	180.063	203.053	[M+Na]+	0.838	up	N/A	Organic acids and derivatives
Plasma 12wk
	Control Average ± SD	KA Average ± SD		Significance	Signed FC (abs)	Log FC					Regulation
Compound	Log 2 Transformed	Log 2 Transformed	p (Corr)	*: p≤0.05, **: p≤0.01, ***: p≤0.001	([12wk KA] vs [12wk Control]) : Normalized	([12wk KA] vs [12wk Control]) : Normalized	Exact Mass	Product Mass	Adduct	Retention Time	([12wk KA] vs [12wk Control]) : Normalized	KEGG ID	Category
3alpha,7beta,12alpha-Trihydroxy-5alpha-cholan-24-oic Acid	18.15 ± 0.46	8.18 ± 0.93	9.13057e-06	***	-1002.34	-9.96916	408.288	426.321	[M+NH4]+	1.275	down	N/A	Bile acids and bile acid metabolism intermediates
3-Oxo-5beta-chol-14-en-24-oic Acid	16.41 ± 2.07	6.87 ± 0.22	0.00103005	**	-747.621	-9.54616	372.266	373.274	[M+H]+	3.037	down	N/A	Bile acids and bile acid metabolism intermediates
3alpha,6alpha,7alpha-Trihydroxy-5alpha-cholan-24-oic Acid	15.26 ± 1.94	6.90 ± 0.27	0.00112374	**	-328.139	-8.35816	408.288	431.277	[M+Na]+	3.043	down	N/A	Bile acids and bile acid metabolism intermediates
tetracosahexaenoic acid	16.45 ± 0.66	8.33 ± 0.60	4.0596e-05	***	-279.247	-8.1254	356.272	357.278	[M+H]+	4.805	down	N/A	Organic acids and derivatives
3alpha,6alpha,12alpha-Trihydroxy-5beta-cholan-24-oic Acid	14.87 ± 1.95	6.83 ± 0.18	0.00118552	**	-263.071	-8.03931	408.288	426.321	[M+NH4]+	3.041	down	C00695	Bile acids and bile acid metabolism intermediates
7,10,13-docosatrienoic acid	15.52 ± 1.15	8.15 ± 1.14	3.55879e-05	***	-165.437	-7.37014	334.287	357.278	[M+Na]+	4.081	down	C16534	Organic acids and derivatives
1,3,12-Trihydroxycholan-24-oic acid	14.14 ± 0.61	7.28 ± 1.00	6.00842e-05	***	-115.729	-6.85461	408.288	447.252	[M+K]+	1.278	down	N/A	Bile acids and bile acid metabolism intermediates
1b,3a,7a-Trihydroxy-5b-cholanoic acid	14.25 ± 0.31	8.04 ± 0.74	2.22552e-05	***	-73.8206	-6.20595	408.288	426.321	[M+NH4]+	0.751	down	N/A	Bile acids and bile acid metabolism intermediates
13,16,19-docosatrienoic acid	14.29 ± 0.12	9.27 ± 0.73	3.55879e-05	***	-32.3709	-5.01663	334.287	357.276	[M+Na]+	0.636	down	C16534	Organic acids and derivatives
LysoPC(22:6(4Z,7Z,10Z,13Z,16Z,19Z))	14.54 ± 0.19	12.73 ± 0.33	0.000186037	***	-3.51734	-1.81448	567.332	590.322	[M+Na]+	3.807	down	C04230	Phosphatidylcholine (PC)
Galbeta1-4GlcNAcalpha1-3Galbeta1-4GlcNAcbeta1-3Galbeta1-4Glcbeta-Cer(d18:1/22:0)	14.45 ± 0.14	12.90 ± 0.45	0.0063186	**	-2.93833	-1.55499	1675.98	849.99	[M+H+Na]2+	5.312	down	N/A	Ganglioside
LysoPC(16:0)	15.72 ± 2.19	14.29 ± N/A	0	***	-2.69754	-1.43165	495.332	518.321	[M+Na]+	3.777	down	C04230	Phosphatidylcholine (PC)
PC(22:6(4Z,7Z,10Z,13Z,16Z,19Z)/0:0)	21.70 ± 0.12	20.34 ± 0.39	0.00611362	**	-2.56685	-1.36	567.332	568.34	[M+H]+	5.292	down	C04230	Phosphatidylcholine (PC)
PGP(18:1(11Z)/22:5(7Z,10Z,13Z,16Z,19Z))	18.03 ± 0.10	16.81 ± 0.40	0.00861821	**	-2.32818	-1.2192	902.507	920.541	[M+NH4]+	8.517	down	C03892	Other
2E-tetradecenoyl-CoA	16.84 ± 0.52	15.63 ± 0.46	0.03882	*	-2.30522	-1.20491	975.298	993.339	[M+NH4]+	5.679	down	C05273	Other
LysoPC(20:4(5Z,8Z,11Z,14Z))	17.58 ± 0.20	16.40 ± 0.11	6.33867e-05	***	-2.27404	-1.18526	543.332	566.321	[M+Na]+	3.857	down	C04230	Phosphatidylcholine (PC)
PC(16:0/5:0(COOH))	17.26 ± 0.06	16.13 ± 0.15	2.8987e-05	***	-2.18551	-1.12797	609.364	648.324	[M+K]+	3.85	down	N/A	Phosphatidylcholine (PC)
PC(0:0/20:4(5Z,8Z,11Z,14Z))	15.75 ± 0.17	14.63 ± 0.17	0.000186037	***	-2.17371	-1.12016	543.332	582.295	[M+K]+	3.858	down	C04233	Phosphatidylcholine (PC)
Val Gly Gly	15.22 ± 0.36	14.15 ± 0.26	0.00822394	**	-2.09724	-1.06849	231.122	249.156	[M+NH4]+	4.645	down	C00012	Peptide
PC(22:4(7Z,10Z,13Z,16Z)/0:0)	18.48 ± 0.25	17.44 ± 0.33	0.0111955	*	-2.06548	-1.04647	571.364	572.371	[M+H]+	5.866	down	C04230	Phosphatidylcholine (PC)
MIPC(d18:0/20:0)	21.10 ± 0.21	20.17 ± 0.25	0.00765004	**	-1.90016	-0.926123	999.662	1017.69	[M+NH4]+	5.789	down	N/A	Ceramides, glucosylceramides, and ceramide phosphoinositols
PC(16:1(9E)/0:0)	21.03 ± 0.24	20.17 ± 0.37	0.0306459	*	-1.81547	-0.860346	493.317	494.326	[M+H]+	5.165	down	C04230	Phosphatidylcholine (PC)
LysoPC(18:1(9Z))	16.76 ± 0.25	16.01 ± 0.10	0.00215159	**	-1.68191	-0.750103	521.348	544.335	[M+Na]+	3.919	down	C04230	Phosphatidylcholine (PC)
PS(17:2(9Z,12Z)/18:4(6Z,9Z,12Z,15Z))	15.37 ± 0.12	14.65 ± 0.26	0.0121137	*	-1.65288	-0.724978	765.458	405.719	[M+2Na]2+	5.153	down	C02737	Phosphatidylserine (PS)
PC(O-1:0/16:0)	20.56 ± 0.20	19.91 ± 0.19	0.0121137	*	-1.56913	-0.649961	509.348	510.356	[M+H]+	5.988	down	C05212	Phosphatidylcholine (PC)
(5Z,7E)-(1S,3R,20R)-26,27-diethyl-9,10-seco-22-thia-5,7,10(19)-cholestatriene-1,3,25-triol	15.88 ± 0.23	15.25 ± 0.19	0.0184729	*	-1.53906	-0.622048	490.348	508.382	[M+NH4]+	6.673	down	N/A	Vitamin D and derivatives
Neurine	18.54 ± 0.17	17.94 ± 0.21	0.0189018	*	-1.51858	-0.602722	103.1	104.107	[M+H]+	3.965	down	N/A	Other
PC(O-18:1(1E)/0:0)	17.69 ± 0.27	17.10 ± 0.17	0.024776	*	-1.50349	-0.58832	507.369	508.377	[M+H]+	6.14	down	C04517	Phosphatidylcholine (PC)
PE-Cer(d16:1(4E)/23:0)	17.37 ± 0.21	17.98 ± 0.28	0.0430881	*	1.53537	0.618582	730.599	769.561	[M+K]+	8.28	up	C06062	Phosphatidylethanolaminea (PE) and phosphatidyl ceramides (PE-Cer)
PE(18:3(9Z,12Z,15Z)/20:1(11Z))	18.48 ± 0.07	19.09 ± 0.24	0.0146016	*	1.53615	0.61932	767.547	768.554	[M+H]+	8.285	up	C00350	Phosphatidylethanolaminea (PE) and phosphatidyl ceramides (PE-Cer)
PE(20:4(5Z,8Z,11Z,14Z)/22:6(4Z,7Z,10Z,13Z,16Z,19Z))	17.06 ± 0.16	17.81 ± 0.37	0.0411785	*	1.67372	0.743061	811.515	812.521	[M+H]+	8.298	up	C00350	Phosphatidylethanolaminea (PE) and phosphatidyl ceramides (PE-Cer)
PS(20:4(5Z,8Z,11Z,14Z)/19:1(9Z))	16.25 ± 0.19	17.13 ± 0.34	0.0173737	*	1.84594	0.884359	823.536	824.546	[M+H]+	12.912	up	C02737	Phosphatidylserine (PS)
PS(22:6(4Z,7Z,10Z,13Z,16Z,19Z)/22:6(4Z,7Z,10Z,13Z,16Z,19Z))	14.49 ± 0.13	15.42 ± 0.36	0.0159176	*	1.89439	0.921732	879.505	880.512	[M+H]+	8.304	up	C02737	Phosphatidylserine (PS)
Cer(d18:1/25:0)	15.25 ± 0.21	16.19 ± 0.33	0.0131593	*	1.92646	0.945954	663.653	686.64	[M+Na]+	9.382	up	C00195	Ceramides, glucosylceramides, and ceramide phosphoinositols
TG(18:4(6Z,9Z,12Z,15Z)/20:5(5Z,8Z,11Z,14Z,17Z)/22:6(4Z,7Z,10Z,13Z,16Z,19Z))[iso6]	14.64 ± 0.53	15.59 ± 0.28	0.0430881	*	1.93251	0.950473	944.689	945.701	[M+H]+	8.968	up	C00422	Triacylglycerol
MGDG(20:5(5Z,8Z,11Z,14Z,17Z)/16:3(7Z,10Z,13Z))	16.35 ± 0.30	17.40 ± 0.52	0.0486994	*	2.0664	1.04712	770.497	788.527	[M+NH4]+	8.472	up	C04046	Diacylglycerol (DG)
Cer(d18:0/24:1(15Z))	18.53 ± 0.32	19.65 ± 0.30	0.00982068	**	2.17087	1.11827	649.637	672.627	[M+Na]+	9.168	up	C00195	Ceramides, glucosylceramides, and ceramide phosphoinositols
Cer(d18:1/26:1(17Z))	13.97 ± 0.45	15.11 ± 0.34	0.0196251	*	2.19986	1.13741	675.653	698.642	[M+Na]+	9.135	up	C00195	Ceramides, glucosylceramides, and ceramide phosphoinositols
TG(18:2(9Z,12Z)/20:4(5Z,8Z,11Z,14Z)/20:5(5Z,8Z,11Z,14Z,17Z))[iso6]	15.91 ± 0.56	17.05 ± 0.40	0.0408177	*	2.20576	1.14127	924.721	947.71	[M+Na]+	9.21	up	C00422	Triacylglycerol
Thr Asp Phe	9.76 ± N/A	11.48 ± 4.09	0	***	3.30114	1.72297	381.154	404.143	[M+Na]+	0.558	up	C00012	Peptide
Hypoxanthine	14.91 ± N/A	16.68 ± 0.90	0	***	3.39895	1.76509	136.039	137.046	[M+H]+	0.567	up	C00262	Nucleosides, nucleotides, purine, and pyrimidine metabolism
22:2-Glc-Stigmasterol	13.53 ± 1.58	16.04 ± 0.56	0.0469739	*	5.66986	2.50331	892.716	893.722	[M+H]+	9.071	up	N/A	Other
GlcCer(d18:1/24:1(15Z))	N/A	14.18 ± 1.36	0	***	18519.6	14.1768	809.674	832.656	[M+Na]+	8.378	up	C01190	Ceramides, glucosylceramides, and ceramide phosphoinositols
