# Supplementary material for: Exploratory Metabolomics Profiling in the Kainic Acid Rat Model Reveals Depletion of 25-Hydroxyvitamin D3 during Epileptogenesis
Source: Sci Rep. 2016 Aug 16;6:31424. doi: 10.1038/srep31424 (PMC4985632; doi:10.1038/srep31424)
Supplement: Supplementary Table S2 [file srep31424-s3.xls]

## Sheet: Supplementary Table S3
Supplementary Table S2: Significantly changed (p<0.05, >1.5-fold change) unannotated metabolites (combined from aqueous and lipid fractions) in hippocampi and plasma of rats treated according to the KA model of TLE. Compounds are grouped in individual tables according to matrix (hippocampus or plasma) and time point post treatment (48 h, 1 wk, 12 wk). Formulae or compound number and retention tim…
Hippocampus 48h
	Control Average ± SD	KA Average ± SD		Significance	Signed FC (abs)	Log FC					Regulation
Compound	Log 2 Transformed	Log 2 Transformed	p (Corr)	*: p≤0.05, **: p≤0.01, ***: p≤0.001	([48h KA] vs [48h Control]) : Normalized	([48h KA] vs [48h Control]) : Normalized	Exact Mass	Product Mass	Adduct	Retention Time	([48h KA] vs [48h Control]) : Normalized
C11 H16 O2	11.49 ± 1.41	N/A ± N/A	0	***	-2882.45	-11.4931	N/A	181.118	N/A	3.011	down
C419 - 9.1950035	6.49 ± 0.47	N/A ± N/A	0	***	-90.0921	-6.49333	N/A	1192.8	N/A	9.195	down
C11 H10 N4 O6	15.58 ± 0.13	14.84 ± 0.30	0.0325689	*	-1.67223	-0.741776	N/A	295.066	N/A	0.56	down
C54 H17 N2 O2 P S3	13.36 ± 0.14	12.69 ± 0.23	0.0498838	*	-1.59178	-0.670644	N/A	853.026	N/A	7.138	down
C42 H86 N15 O3 P	15.05 ± 0.12	14.39 ± 0.07	0.0120939	*	-1.57942	-0.659391	N/A	897.715	N/A	8.163	down
C334 - 6.8739967	16.86 ± 0.13	16.27 ± 0.12	0.029087	*	-1.5077	-0.59235	N/A	305.245	N/A	6.874	down
C16 H38 N2	10.74 ± N/A	11.35 ± 0.38	0	***	1.52851	0.612124	N/A	130.159	N/A	4.988	up
C32 H63 N5	14.51 ± 0.15	15.13 ± 0.17	0.0462018	*	1.53902	0.622016	N/A	518.516	N/A	5.493	up
C38 H76 N3 O2 P	13.37 ± 0.07	14.05 ± 0.30	0.0498838	*	1.59394	0.672593	N/A	638.576	N/A	8.276	up
C35 H78 N23 O P5	13.44 ± 0.20	14.13 ± 0.11	0.0462018	*	1.61635	0.692738	N/A	992.552	N/A	8.873	up
C567 - 7.8309975	14.05 ± 0.07	14.75 ± 0.30	0.0498838	*	1.62014	0.696122	N/A	1528.04	N/A	7.831	up
C41 H77 N7 O	12.76 ± 0.11	13.49 ± 0.29	0.0498838	*	1.649	0.721591	N/A	684.626	N/A	8.737	up
C43 H92 N8 O	13.17 ± 0.12	13.93 ± 0.01	0.00640937	**	1.68802	0.755336	N/A	737.748	N/A	8.767	up
C36 H75 N7 O	14.45 ± 0.08	15.25 ± 0.33	0.047169	*	1.73704	0.796629	N/A	644.595	N/A	8.627	up
C727 - 8.918	12.85 ± 0.24	13.76 ± 0.21	0.047169	*	1.88551	0.914954	N/A	751.763	N/A	8.918	up
C30 H62 N3 O P	11.65 ± 1.32	12.62 ± N/A	0	***	1.96168	0.972088	N/A	512.474	N/A	7.677	up
C50 H5 N2 O3 P5	13.23 ± 0.28	14.38 ± 0.35	0.0498838	*	2.21257	1.14572	N/A	836.905	N/A	8.267	up
C49 H93 N3 S3	15.12 ± 0.22	16.41 ± 0.35	0.029087	*	2.44855	1.29193	N/A	820.66	N/A	8.312	up
C26 H2 O8 P4 S3	11.74 ± 0.16	13.17 ± 0.04	0.00256098	**	2.68931	1.42724	N/A	662.792	N/A	8.241	up
C16 H24 O	11.22 ± 1.17	14.72 ± N/A	0	***	11.3059	3.499	N/A	117.096	N/A	5.182	up
C24 H38 N6 O4	N/A ± N/A	7.36 ± N/A	0	***	164.796	7.36453	N/A	493.288	N/A	6.904	up
Hippocampus 1wk
	Control Average ± SD	KA Average ± SD		Significance	Signed FC (abs)	Log FC					Regulation
Compound	Log 2 Transformed	Log 2 Transformed	p (Corr)	*: p≤0.05, **: p≤0.01, ***: p≤0.001	([1wk KA] vs [1wk Control]) : Normalized	([1wk KA] vs [1wk Control]) : Normalized	Exact Mass	Product Mass	Adduct	Retention Time	([1wk KA] vs [1wk Control]) : Normalized
C419 - 9.1950035	7.29 ± 0.39	N/A ± N/A	0	***	-156.667	-7.29156	N/A	1192.8	N/A	9.195	down
C24 H38 N6 O4	6.37 ± N/A	N/A ± N/A	0	***	-82.655	-6.36903	N/A	493.288	N/A	6.904	down
C39 H6 N P5 S	12.51 ± N/A	8.38 ± 0.31	0	***	-17.5378	-4.1324	N/A	697.883	N/A	7.275	down
C10 H19 N3 O	14.45 ± 0.27	12.04 ± 1.05	0.0119619	*	-5.31449	-2.40993	N/A	198.16	N/A	4.956	down
C21 H45 N4 O P	14.37 ± 0.22	12.49 ± 0.94	0.0320323	*	-3.66848	-1.87518	N/A	383.326	N/A	6.4	down
C117 - 4.9580016	14.07 ± 0.29	12.22 ± 0.67	0.00952825	**	-3.59855	-1.84742	N/A	176.171	N/A	4.958	down
C8 H15 N4 O3 P	14.66 ± 0.19	13.15 ± 0.76	0.0180925	*	-2.86022	-1.51613	N/A	247.095	N/A	4.966	down
C22 H3 O25 P5	13.34 ± 0.13	11.87 ± 0.60	0.00992803	**	-2.782	-1.47612	N/A	822.775	N/A	3.92	down
C39 H48 O3	14.50 ± 0.12	13.09 ± 0.29	0.00228369	**	-2.66436	-1.41379	N/A	587.351	N/A	6.244	down
C78 H19 N O11 P2	12.19 ± 0.28	10.78 ± 0.41	0.00893389	**	-2.6604	-1.41164	N/A	627.53	N/A	6.232	down
C15 H4 O26 P4	14.59 ± 0.14	13.28 ± 0.49	0.00952825	**	-2.47672	-1.30843	N/A	724.801	N/A	3.916	down
C18 H3 O16 P5 S	13.48 ± 0.14	12.22 ± 0.55	0.0119619	*	-2.3941	-1.25949	N/A	662.791	N/A	3.916	down
C15 H6 O24 P4 S	13.88 ± 0.16	12.63 ± 0.54	0.0119619	*	-2.3861	-1.25466	N/A	726.799	N/A	3.92	down
C44 H60 O4	14.94 ± 0.14	13.76 ± 0.14	0.000775544	***	-2.26478	-1.17937	N/A	653.453	N/A	6.503	down
C15 H O22 P3	16.85 ± 0.13	15.67 ± 0.43	0.00908786	**	-2.25809	-1.1751	N/A	626.825	N/A	3.911	down
C49 H2 N P3 S	17.00 ± 0.13	15.82 ± 0.35	0.00598808	**	-2.25733	-1.17462	N/A	729.919	N/A	8.045	down
C39 H84 N9 O P3	18.33 ± 0.34	17.16 ± 0.47	0.0288167	*	-2.24133	-1.16435	N/A	788.598	N/A	7.588	down
C15 H5 O18 P5	15.96 ± 0.12	14.87 ± 0.45	0.0103483	*	-2.1398	-1.09747	N/A	628.823	N/A	3.914	down
C14 H O23 P3	13.99 ± 0.14	12.92 ± 0.45	0.011211	*	-2.09742	-1.06861	N/A	630.821	N/A	3.919	down
C7 H4 N2 O18 P4	17.25 ± 0.12	16.20 ± 0.41	0.00952825	**	-2.07433	-1.05264	N/A	528.848	N/A	3.913	down
C135 - 8.682003	16.31 ± 0.38	15.26 ± 0.43	0.0386883	*	-2.0656	-1.04656	N/A	1170.35	N/A	8.682	down
C38 H76 N2 O P2 S2	13.54 ± 0.18	12.52 ± 0.53	0.0393463	*	-2.0274	-1.01963	N/A	703.492	N/A	7.213	down
C18 H6 O28 P4	16.43 ± 0.21	15.42 ± 0.21	0.00454775	**	-2.01272	-1.00914	N/A	794.803	N/A	7.929	down
C15 H2 O14 P4	16.13 ± 0.12	15.12 ± 0.40	0.010229	*	-2.00661	-1.00476	N/A	530.846	N/A	3.916	down
C41 H17 N6 O P5	16.23 ± 0.27	15.23 ± 0.50	0.0433908	*	-1.99794	-0.998511	N/A	765.023	N/A	7.702	down
C170 - 4.4989996	13.63 ± 0.27	12.64 ± 0.40	0.015476	*	-1.98818	-0.991451	N/A	263.338	N/A	4.499	down
C8 H7 N4 P	14.33 ± 0.13	13.34 ± 0.55	0.0280955	*	-1.97425	-0.981303	N/A	191.049	N/A	1.069	down
C21 H12 N3 O17 P5 S	16.58 ± 0.11	15.60 ± 0.44	0.0224288	*	-1.97189	-0.979577	N/A	765.864	N/A	7.707	down
C30 H55 N11 O P4	13.10 ± 0.32	12.14 ± 0.30	0.0122191	*	-1.95297	-0.965667	N/A	710.362	N/A	5.388	down
C51 H13 N3 O4	18.16 ± 0.10	17.20 ± 0.46	0.0263404	*	-1.95195	-0.964912	N/A	732.096	N/A	8.336	down
C573 - 7.636997	12.49 ± 0.15	11.55 ± 0.35	0.0145829	*	-1.92218	-0.942742	N/A	885.784	N/A	7.637	down
C207 - 7.703002	17.20 ± 0.14	16.27 ± 0.47	0.0332956	*	-1.90432	-0.929277	N/A	764.86	N/A	7.703	down
C55 H91 N2 O10 P5	13.23 ± 0.24	12.31 ± 0.35	0.0228223	*	-1.89164	-0.919634	N/A	1095.54	N/A	5.265	down
C9 H6 O10 P4 S	16.58 ± 0.11	15.66 ± 0.35	0.00952825	**	-1.88958	-0.918062	N/A	430.871	N/A	3.913	down
C283 - 8.048998	17.30 ± 0.21	16.39 ± 0.26	0.0105982	*	-1.87269	-0.905113	N/A	730.825	N/A	8.049	down
C8 H4 O13 P4	15.18 ± 0.09	14.29 ± 0.36	0.00992803	**	-1.85074	-0.888105	N/A	432.869	N/A	3.911	down
C22 H40 N2 S	13.63 ± 0.08	12.76 ± 0.31	0.0105509	*	-1.8275	-0.869873	N/A	365.3	N/A	6.496	down
C43 H73 N9 O P4	14.65 ± 0.32	13.78 ± 0.25	0.0242882	*	-1.82592	-0.868625	N/A	856.496	N/A	7.495	down
C8 H O9 P3	17.35 ± 0.11	16.54 ± 0.32	0.00992803	**	-1.7521	-0.809088	N/A	334.893	N/A	3.911	down
C14 - 3.911001	19.11 ± 0.10	18.31 ± 0.32	0.0102851	*	-1.75072	-0.807947	N/A	332.894	N/A	3.911	down
C74 H76 N25 O5 P5	14.25 ± 0.06	13.46 ± 0.39	0.0280213	*	-1.73245	-0.792813	N/A	1550.52	N/A	7.685	down
C99 - 4.507002	15.02 ± 0.19	14.27 ± 0.26	0.0111039	*	-1.68281	-0.750876	N/A	263.287	N/A	4.507	down
C265 - 8.9470005	17.48 ± 0.17	16.74 ± 0.37	0.0392294	*	-1.67707	-0.745941	N/A	1237.88	N/A	8.947	down
C125 - 0.3929999	14.41 ± 0.06	13.68 ± 0.48	0.0470245	*	-1.65943	-0.730685	N/A	620.942	N/A	0.393	down
C41 H77 N22 O2 P5	13.53 ± 0.31	12.81 ± 0.22	0.0330376	*	-1.65474	-0.726604	N/A	533.272	N/A	5.301	down
C27 H59 N9 O	16.89 ± 0.20	16.16 ± 0.22	0.0148513	*	-1.65031	-0.722734	N/A	526.493	N/A	5.265	down
C42 H86 N15 O3 P	15.09 ± 0.07	14.38 ± 0.15	0.00231628	**	-1.63859	-0.712452	N/A	897.715	N/A	8.163	down
C48 H91 N O3 P2 S	14.84 ± 0.36	14.14 ± 0.15	0.0392294	*	-1.63159	-0.706278	N/A	824.628	N/A	8.466	down
C15 - 3.914001	19.04 ± 0.10	18.34 ± 0.27	0.00992803	**	-1.62903	-0.70401	N/A	234.917	N/A	3.914	down
C34 H65 N21 P4	14.13 ± 0.10	13.44 ± 0.32	0.026298	*	-1.61513	-0.691652	N/A	446.741	N/A	13.279	down
C52 H106	20.69 ± 0.17	20.02 ± 0.26	0.0225761	*	-1.59555	-0.674051	N/A	731.837	N/A	8.341	down
C5 H2 O5 P2 S	16.83 ± 0.10	16.15 ± 0.28	0.011211	*	-1.5941	-0.672741	N/A	236.916	N/A	3.916	down
C23 H2 O23 P4	16.28 ± 0.17	15.60 ± 0.28	0.0268091	*	-1.59333	-0.672046	N/A	770.799	N/A	8.007	down
C64 H99 O2 P S	14.29 ± 0.08	13.63 ± 0.26	0.0145829	*	-1.57651	-0.656732	N/A	963.716	N/A	8.303	down
C50 - 4.959	16.17 ± 0.08	15.54 ± 0.17	0.00484015	**	-1.55529	-0.637188	N/A	59.0613	N/A	4.959	down
C8 H24 N4 P4	13.78 ± 0.09	13.15 ± 0.22	0.00864924	**	-1.55121	-0.633395	N/A	301.102	N/A	4.481	down
C10 H12 N8 O13 P2	17.27 ± 0.10	17.87 ± 0.15	0.00484015	**	1.51285	0.597271	N/A	515.008	N/A	3.632	up
C7 H22 N6 O P2	14.03 ± 0.19	14.64 ± 0.08	0.00742318	**	1.52474	0.608566	N/A	269.141	N/A	3.636	up
C47 H84 N18	14.57 ± 0.11	15.18 ± 0.25	0.0189764	*	1.52759	0.61126	N/A	901.724	N/A	10.131	up
C28 H59 N O5 P4	15.45 ± 0.25	16.07 ± 0.13	0.0228223	*	1.52959	0.613148	N/A	614.341	N/A	6.078	up
C15 H13 N6 O18 P	16.20 ± 0.10	16.82 ± 0.15	0.00484015	**	1.53601	0.619186	N/A	597.01	N/A	3.633	up
C25 H44 N9 O P3	14.39 ± 0.12	15.01 ± 0.13	0.00454775	**	1.53621	0.619374	N/A	580.295	N/A	5.486	up
C29 H3 O10 P5 S5	16.75 ± 0.30	17.39 ± 0.16	0.0351053	*	1.55091	0.633112	N/A	848.694	N/A	8.6	up
C30 H48 N3 O P3	14.21 ± 0.10	14.85 ± 0.12	0.00248963	**	1.55677	0.638554	N/A	280.656	N/A	5.63	up
C35 H43 N5	13.24 ± 0.29	13.88 ± 0.13	0.026298	*	1.56255	0.643905	N/A	534.36	N/A	6.356	up
C26 H47 N11 O P4	13.66 ± 0.08	14.31 ± 0.19	0.0061032	**	1.56353	0.644807	N/A	654.298	N/A	5.491	up
C26 H38 N9 P	15.41 ± 0.20	16.07 ± 0.25	0.0270173	*	1.57236	0.652935	N/A	508.305	N/A	5.728	up
C34 H40 N7 P	12.29 ± 0.10	12.94 ± 0.32	0.0320324	*	1.57616	0.656415	N/A	289.661	N/A	6.135	up
C24 H48 N3 O11 P	15.97 ± 0.19	16.64 ± 0.15	0.0105982	*	1.58411	0.663672	N/A	586.309	N/A	5.491	up
C22 H36 N17 O P	15.97 ± 0.19	16.64 ± 0.15	0.0105982	*	1.58411	0.663672	N/A	586.309	N/A	5.491	up
C31 H49 N O4 P2	14.18 ± 0.13	14.85 ± 0.22	0.0124198	*	1.58671	0.666037	N/A	281.664	N/A	6.079	up
C400 - 7.858998	15.09 ± 0.16	15.79 ± 0.10	0.00360342	**	1.61857	0.694716	N/A	802.618	N/A	7.859	up
C23 H46 N5 O3 P3	15.61 ± 0.06	16.33 ± 0.16	0.00238046	**	1.63745	0.711449	N/A	267.648	N/A	5.492	up
C56 H5 P5	16.11 ± 0.10	16.83 ± 0.13	0.00231628	**	1.64921	0.721775	N/A	832.913	N/A	8.215	up
C22 H23 N14 O28 P5	12.03 ± 0.16	12.76 ± 0.14	0.00484015	**	1.6596	0.730835	N/A	543.982	N/A	3.627	up
C28 H20 N16 O29 P4	12.18 ± 0.24	12.91 ± 0.17	0.00952825	**	1.66027	0.731414	N/A	584.984	N/A	3.629	up
C14 H25 N4 O19 P3 S	15.02 ± 0.11	15.76 ± 0.17	0.00484015	**	1.66629	0.736635	N/A	679.013	N/A	3.628	up
C55 H100 N O3 P3 S2	13.61 ± 0.16	14.34 ± 0.34	0.0311627	*	1.66782	0.737967	N/A	980.643	N/A	7.647	up
C38 H45 N5 O3	13.58 ± 0.13	14.34 ± 0.23	0.00906528	**	1.68861	0.755836	N/A	310.684	N/A	6.083	up
C592 - 5.619002	14.30 ± 0.32	15.07 ± 0.22	0.0298463	*	1.69822	0.764021	N/A	522.551	N/A	5.619	up
C817 - 5.630998	14.31 ± 0.32	15.07 ± 0.22	0.0297187	*	1.69994	0.765484	N/A	522.551	N/A	5.631	up
C19 H21 N14 O8 P5 S	14.29 ± 0.10	15.06 ± 0.19	0.00484015	**	1.70403	0.768948	N/A	761.015	N/A	3.632	up
C29 H63 N5	14.55 ± 0.25	15.33 ± 0.19	0.0144669	*	1.70838	0.772627	N/A	482.512	N/A	6.131	up
C11 H10 N4 O6	14.43 ± 0.11	15.21 ± 0.11	0.00298093	**	1.71982	0.782254	N/A	295.066	N/A	0.56	up
C41 H41 N3 O	14.77 ± 0.13	15.59 ± 0.08	0.00107762	**	1.76382	0.818703	N/A	296.669	N/A	5.492	up
C36 H51 N P2 S	14.77 ± 0.13	15.59 ± 0.08	0.00107762	**	1.76382	0.818703	N/A	296.669	N/A	5.492	up
C38 H76 O2 P2	15.82 ± 0.07	16.64 ± 0.13	0.00107805	**	1.76415	0.818975	N/A	665.501	N/A	8.056	up
C21 H21 N10 O21 P3	13.58 ± 0.14	14.42 ± 0.22	0.00516515	**	1.78224	0.833693	N/A	843.018	N/A	3.632	up
C33 H54 N4 O3	12.51 ± 0.23	13.37 ± 0.34	0.0241471	*	1.82563	0.868396	N/A	555.425	N/A	7.852	up
C38 H81 N6 O P S	13.78 ± 0.33	14.65 ± 0.23	0.0225761	*	1.83224	0.87361	N/A	701.605	N/A	9.123	up
C31 H47 N O	13.81 ± 0.17	14.70 ± 0.21	0.00527245	**	1.85368	0.890389	N/A	450.372	N/A	7.849	up
C32 H69 N9 P2	13.37 ± 0.12	14.27 ± 0.21	0.00309285	**	1.86527	0.899382	N/A	642.522	N/A	8.118	up
C20 H50 N8 O2 S	16.14 ± 0.12	17.05 ± 0.24	0.00456112	**	1.88838	0.917149	N/A	467.386	N/A	7.847	up
C23 H49 N5 S	16.19 ± 0.36	17.11 ± 0.40	0.0457685	*	1.89501	0.922205	N/A	428.378	N/A	5.985	up
C597 - 6.2989974	12.69 ± 0.08	13.63 ± 0.21	0.00231628	**	1.90808	0.932125	N/A	326.305	N/A	6.299	up
C55 H O10 P	14.26 ± 0.22	15.19 ± 0.23	0.00814892	**	1.91508	0.937402	N/A	834.927	N/A	8.476	up
C35 H64 N13 P	13.01 ± 0.15	13.95 ± 0.17	0.00243659	**	1.91796	0.93957	N/A	698.518	N/A	7.825	up
C28 H27 N12 O20 P5	11.66 ± 0.20	12.62 ± 0.26	0.00745637	**	1.93635	0.953338	N/A	1007.02	N/A	3.636	up
C64 H123 N20 O P3 S	12.73 ± 0.23	13.70 ± 0.12	0.00360342	**	1.951	0.964213	N/A	1335.9	N/A	6.077	up
C37 H75 N O3 S	13.49 ± 0.20	14.48 ± 0.29	0.00945514	**	1.97688	0.983227	N/A	614.559	N/A	8.145	up
C42 H90 N8 O	13.33 ± 0.21	14.33 ± 0.24	0.00652482	**	2.00164	1.00118	N/A	723.732	N/A	8.614	up
C916 - 7.599	14.22 ± 0.53	15.23 ± 0.16	0.0386883	*	2.00486	1.0035	N/A	594.457	N/A	7.599	up
C46 H93 N5 P2 S	19.84 ± 0.33	20.86 ± 0.19	0.0109424	*	2.02875	1.02059	N/A	832.652	N/A	8.212	up
C38 H76 N3 O2 P	13.51 ± 0.18	14.53 ± 0.22	0.00385165	**	2.03573	1.02554	N/A	638.576	N/A	8.276	up
C45 H68 N8 O2	18.05 ± 0.12	19.10 ± 0.30	0.00546746	**	2.07958	1.0563	N/A	753.56	N/A	7.881	up
C20 H51 N8 O5 P	13.33 ± 0.26	14.41 ± 0.32	0.0124651	*	2.1046	1.07355	N/A	515.378	N/A	7.85	up
C35 H59 N2 P S	13.63 ± 0.28	14.71 ± 0.34	0.0145829	*	2.12188	1.08535	N/A	571.42	N/A	7.852	up
C358 - 6.0789986	15.84 ± 0.13	16.93 ± 0.40	0.0125762	*	2.13277	1.09273	N/A	524.569	N/A	6.079	up
C44 H92 N8 O	14.54 ± 0.26	15.64 ± 0.16	0.0041148	**	2.13938	1.09719	N/A	749.748	N/A	8.596	up
C201 - 6.0820003	15.84 ± 0.13	16.95 ± 0.43	0.0144954	*	2.15854	1.11006	N/A	524.569	N/A	6.082	up
C58 H113 N24 O P3	12.25 ± 0.29	13.38 ± 0.31	0.0109424	*	2.19533	1.13443	N/A	1255.88	N/A	6.357	up
C36 H75 N7 O	14.62 ± 0.11	15.76 ± 0.25	0.00238046	**	2.21292	1.14595	N/A	644.595	N/A	8.627	up
C16 H27 N8 O2 P3	12.62 ± 0.15	13.77 ± 0.24	0.00433607	**	2.22305	1.15254	N/A	457.154	N/A	0.627	up
C32 H63 N5	14.71 ± 0.14	15.92 ± 0.28	0.00289944	**	2.32155	1.21509	N/A	518.516	N/A	5.493	up
C766 - 5.931	13.37 ± 0.41	14.61 ± 0.36	0.0190173	*	2.36282	1.24051	N/A	464.499	N/A	5.931	up
C41 H77 N7 O	13.06 ± 0.12	14.32 ± 0.26	0.00231628	**	2.3888	1.25629	N/A	684.626	N/A	8.737	up
C30 H65 N5	16.69 ± 0.14	17.95 ± 0.26	0.00231628	**	2.39343	1.25908	N/A	496.532	N/A	5.494	up
C273 - 5.4839983	16.69 ± 0.14	17.95 ± 0.26	0.00231628	**	2.39906	1.26247	N/A	496.532	N/A	5.484	up
C68 H120 N16 P4	12.51 ± 0.19	13.77 ± 0.25	0.00238046	**	2.40865	1.26822	N/A	1307.87	N/A	5.496	up
C27 H2 O2 P4 S2	12.26 ± 0.09	13.53 ± 0.47	0.0110484	*	2.41243	1.27048	N/A	546.854	N/A	6.078	up
C14 H3 O10 P5 S	13.30 ± 0.13	14.57 ± 0.23	0.00185679	**	2.41692	1.27317	N/A	518.822	N/A	5.496	up
C478 - 5.4920006	14.81 ± 0.19	16.09 ± 0.31	0.00414373	**	2.4293	1.28054	N/A	497.534	N/A	5.492	up
C636 - 8.128001	13.23 ± 0.13	14.52 ± 0.08	0.000456614	***	2.43327	1.2829	N/A	682.656	N/A	8.128	up
C961 - 6.0820003	11.68 ± 0.45	13.01 ± 0.41	0.0216835	*	2.52582	1.33675	N/A	543.347	N/A	6.082	up
C53 H92 N7 O P3 S	17.71 ± 0.39	19.04 ± 0.63	0.040079	*	2.52896	1.33854	N/A	968.637	N/A	7.538	up
C50 H5 N2 O3 P5	13.52 ± 0.42	14.87 ± 0.31	0.0124651	*	2.55695	1.35442	N/A	836.905	N/A	8.267	up
C455 - 6.080998	13.93 ± 0.26	15.29 ± 0.37	0.0073531	**	2.57372	1.36385	N/A	524.649	N/A	6.081	up
C39 H77 N4 O3 P	12.51 ± 0.09	13.89 ± 0.25	0.00132257	**	2.59225	1.37421	N/A	681.579	N/A	8.686	up
C9 H18 N4 P2	13.22 ± 0.22	14.63 ± 0.47	0.00864924	**	2.64188	1.40156	N/A	245.107	N/A	5.589	up
C32 H54 N14	11.96 ± 0.15	13.37 ± 0.31	0.00238046	**	2.65265	1.40744	N/A	635.473	N/A	7.799	up
C48 H92 N4 O17 S	13.51 ± 0.12	14.93 ± 0.25	0.00145639	**	2.67728	1.42077	N/A	515.316	N/A	5.491	up
C41 H76 N4	13.19 ± 0.08	14.61 ± 0.18	0.000499968	***	2.69152	1.42842	N/A	625.618	N/A	8.128	up
C43 H92 N8 O	13.36 ± 0.16	14.82 ± 0.27	0.00203279	**	2.75239	1.46069	N/A	737.748	N/A	8.767	up
C54 H103 O10 P3	13.11 ± 0.26	14.58 ± 0.27	0.00272481	**	2.76332	1.4664	N/A	1005.68	N/A	6.116	up
C62 - 6.3269997	14.22 ± 0.32	15.69 ± 0.47	0.00952825	**	2.77041	1.4701	N/A	204.248	N/A	6.327	up
C24 H37 N2 P	13.94 ± 0.62	15.46 ± 0.66	0.0498894	*	2.87249	1.5223	N/A	385.278	N/A	7.54	up
C42 H78 N8 O3 P4	13.47 ± 0.32	15.01 ± 0.77	0.0375302	*	2.89248	1.53231	N/A	867.519	N/A	7.542	up
C38 H74 O2 P2	12.92 ± 0.35	14.49 ± 0.34	0.00558609	**	2.98126	1.57592	N/A	625.519	N/A	8.256	up
C727 - 8.918	12.69 ± 0.32	14.31 ± 0.22	0.00231628	**	3.06601	1.61636	N/A	751.763	N/A	8.918	up
C49 H93 N3 S3	15.28 ± 0.20	16.93 ± 0.41	0.00360342	**	3.15076	1.6557	N/A	820.66	N/A	8.312	up
C35 H64 N O P	12.63 ± 0.44	14.30 ± 0.41	0.00962409	**	3.19263	1.67475	N/A	546.48	N/A	7.822	up
C510 - 8.106998	13.62 ± 0.08	15.30 ± 0.23	0.000558237	***	3.20094	1.6785	N/A	646.574	N/A	8.107	up
C71 H125 N15 P2	12.37 ± 0.33	14.09 ± 0.14	0.00183921	**	3.283	1.71501	N/A	1250.98	N/A	8.077	up
C28 H59 N3	11.36 ± 0.22	13.17 ± 0.28	0.00145639	**	3.512	1.81229	N/A	438.478	N/A	5.82	up
C47 H92 N12 O10 S	12.51 ± 0.41	14.33 ± 0.34	0.00454775	**	3.54487	1.82573	N/A	1039.67	N/A	5.507	up
C26 H2 O8 P4 S3	11.51 ± 0.88	13.35 ± 0.30	0.030414	*	3.56304	1.83311	N/A	662.792	N/A	8.241	up
C37 H6 N O P5 S	13.99 ± 0.15	15.84 ± 0.20	0.000499968	***	3.60997	1.85199	N/A	667.893	N/A	8.126	up
C21 H40 N13 P	14.40 ± 0.11	16.27 ± 0.44	0.00237288	**	3.65347	1.86927	N/A	506.344	N/A	5.883	up
C41 H74 N11 O P	17.74 ± 0.14	19.63 ± 0.43	0.00231628	**	3.71366	1.89284	N/A	768.585	N/A	9.185	up
C8 H19 N7 O3	13.79 ± 0.28	15.72 ± 0.68	0.00908786	**	3.81668	1.93232	N/A	262.163	N/A	6.372	up
C50 H88 N18 O P4	11.89 ± 0.35	13.96 ± 0.39	0.00273934	**	4.17165	2.06062	N/A	1081.64	N/A	5.497	up
C603 - 6.36	13.16 ± 0.41	15.29 ± 0.49	0.00489941	**	4.37546	2.12943	N/A	466.514	N/A	6.36	up
C406 - 8.115998	13.27 ± 0.13	15.50 ± 0.27	0.000499968	***	4.7009	2.23294	N/A	589.745	N/A	8.116	up
C798 - 7.9470024	11.44 ± 0.24	13.74 ± 0.22	0.000499968	***	4.9406	2.30469	N/A	586.725	N/A	7.947	up
C225 - 8.117998	14.39 ± 0.13	16.72 ± 0.27	0.000499968	***	5.01196	2.32537	N/A	588.741	N/A	8.118	up
C14 H23 O6 P	9.62 ± 0.26	11.97 ± 0.99	0.011211	*	5.07955	2.3447	N/A	319.131	N/A	0.817	up
C28 H6 N2 O15 P2 S	13.36 ± 0.79	16.01 ± 0.81	0.0176844	*	6.24363	2.64239	N/A	704.904	N/A	7.954	up
C530 - 8.115998	12.51 ± 0.42	15.18 ± 0.26	0.00116268	**	6.34872	2.66647	N/A	588.827	N/A	8.116	up
C43 H79 N5	13.44 ± 0.11	16.40 ± 0.43	0.000568169	***	7.75375	2.9549	N/A	688.621	N/A	8.729	up
C53 H28 S5	10.75 ± 2.05	14.64 ± 0.45	0.036105	*	14.8351	3.89094	N/A	825.092	N/A	9.096	up
Hippocampus 12wk
	Control Average ± SD	KA Average ± SD		Significance	Signed FC (abs)	Log FC					Regulation
Compound	Log 2 Transformed	Log 2 Transformed	p (Corr)	*: p≤0.05, **: p≤0.01, ***: p≤0.001	([12wk KA] vs [12wk Control]) : Normalized	([12wk KA] vs [12wk Control]) : Normalized	Exact Mass	Product Mass	Adduct	Retention Time	([12wk KA] vs [12wk Control]) : Normalized
C523 - 7.0489974	12.33 ± 1.79	N/A ± N/A	0	***	-5132.32	-12.3254	N/A	890.603	N/A	7.049	down
C30 H62 N3 O P	12.76 ± N/A	11.69 ± 1.87	0	***	-2.10679	-1.07505	N/A	512.474	N/A	7.677	down
C10 H19 N3 O	13.83 ± 0.21	13.01 ± 0.22	0.0186909	*	-1.76926	-0.823147	N/A	198.16	N/A	4.956	down
C56 H111 O5 P S	15.42 ± 0.12	14.66 ± 0.20	0.00764503	**	-1.7038	-0.768759	N/A	927.795	N/A	8.158	down
C117 - 4.9580016	13.90 ± 0.04	13.17 ± 0.31	0.0186909	*	-1.65488	-0.726727	N/A	176.171	N/A	4.958	down
C35 H71 N4 O3 P	12.86 ± 0.19	12.23 ± 0.34	0.0334928	*	-1.54978	-0.632059	N/A	627.533	N/A	0.794	down
C283 - 8.048998	17.24 ± 0.10	16.62 ± 0.25	0.0342883	*	-1.53293	-0.616291	N/A	730.825	N/A	8.049	down
C21 H21 N10 O21 P3	13.70 ± 0.09	14.31 ± 0.24	0.0186909	*	1.52636	0.610093	N/A	843.018	N/A	3.632	up
C14 H3 O10 P5 S	13.15 ± 0.16	13.79 ± 0.17	0.0137438	*	1.55539	0.637279	N/A	518.822	N/A	5.496	up
C25 H21 N16 O14 P5	12.46 ± 0.10	13.10 ± 0.15	0.0138413	*	1.55732	0.63907	N/A	925.019	N/A	3.634	up
C28 H27 N12 O20 P5	11.84 ± 0.18	12.54 ± 0.29	0.0186909	*	1.61747	0.693736	N/A	1007.02	N/A	3.636	up
C16 H27 N8 O2 P3	12.56 ± 0.32	13.29 ± 0.18	0.0186909	*	1.65359	0.725599	N/A	457.154	N/A	0.627	up
C48 H92 N4 O17 S	13.31 ± 0.16	14.07 ± 0.16	0.00646842	**	1.68417	0.752042	N/A	515.316	N/A	5.491	up
C43 H92 N8 O	13.39 ± 0.01	14.18 ± 0.28	0.0189248	*	1.73155	0.792064	N/A	737.748	N/A	8.767	up
C727 - 8.918	12.92 ± 0.12	13.95 ± 0.24	0.0052732	**	2.03787	1.02706	N/A	751.763	N/A	8.918	up
C50 H88 N18 O P4	11.67 ± 0.23	12.85 ± 0.25	0.00646842	**	2.26386	1.17878	N/A	1081.64	N/A	5.497	up
C47 H92 N12 O10 S	12.38 ± 0.31	13.58 ± 0.37	0.0230762	*	2.30062	1.20202	N/A	1039.67	N/A	5.507	up
C26 H2 O8 P4 S3	11.77 ± 0.07	13.04 ± 0.48	0.025161	*	2.4076	1.2676	N/A	662.792	N/A	8.241	up
C43 H79 N5	13.30 ± 0.16	15.40 ± 0.92	0.0418977	*	4.27783	2.09688	N/A	688.621	N/A	8.729	up
C24 H38 N6 O4	N/A ± N/A	6.85 ± 1.00	0	***	115.683	6.85403	N/A	493.288	N/A	6.904	up
Plasma 48h
	Control Average ± SD	KA Average ± SD		Significance	Signed FC (abs)	Log FC					Regulation
Compound	Log 2 Transformed	Log 2 Transformed	p (Corr)	*: p≤0.05, **: p≤0.01, ***: p≤0.001	([48h KA] vs [48h Control]) : Normalized	([48h KA] vs [48h Control]) : Normalized	Exact Mass	Product Mass	Adduct	Retention Time	([48h KA] vs [48h Control]) : Normalized
C9 H7 N O	15.69 ± 0.58	N/A ± N/A	0	***	-52824.8	-15.6889	N/A	146.06	N/A	1.136	down
C9 H20 N8 O P2	13.99 ± 0.08	N/A ± N/A	0	***	-16276.6	-13.9905	N/A	319.131	N/A	0.882	down
C33 H67 O3 P3	12.71 ± 0.21	N/A ± N/A	0	***	-6715.84	-12.7134	N/A	605.438	N/A	0.561	down
C18 H37 N7	8.54 ± N/A	N/A ± N/A	0	***	-371.353	-8.53665	N/A	369.423	N/A	6.166	down
C30 H55 N5 S2	15.16 ± 0.58	7.00 ± 4.93	0.031957	*	-286.184	-8.1608	N/A	550.397	N/A	7.456	down
C9 H9 N O	15.61 ± 0.47	7.82 ± 0.79	0.000323582	***	-221.043	-7.78819	N/A	148.076	N/A	1.347	down
C68 H104 O9 P2	14.37 ± 0.77	6.62 ± 0.42	0.00045891	***	-215.668	-7.75267	N/A	1127.72	N/A	7.101	down
C82 H31 N11 O22 S2	17.20 ± 0.81	10.10 ± 1.93	0.0028719	**	-137.216	-7.10031	N/A	793.561	N/A	10.107	down
C685 - 6.9680014	6.45 ± 0.07	N/A ± N/A	0	***	-87.4136	-6.44979	N/A	343.389	N/A	6.968	down
C33 H50 O8	18.59 ± 0.40	13.00 ± 1.03	0.00075873	***	-48.2621	-5.59282	N/A	575.358	N/A	7.099	down
C27 H57 N7 O2 S	16.11 ± 0.64	11.24 ± 0.85	0.00127132	**	-29.2627	-4.87099	N/A	544.434	N/A	7.375	down
C64 H106 N6 O14	18.29 ± 0.46	13.45 ± 0.96	0.00108231	**	-28.6486	-4.84039	N/A	1183.78	N/A	7.404	down
C914 - 5.459	16.65 ± 1.60	11.84 ± 2.41	0.0462027	*	-27.9185	-4.80315	N/A	1040.94	N/A	5.459	down
C67 H117 O14 P S	14.26 ± 0.46	9.46 ± 1.51	0.00379026	**	-27.8856	-4.80145	N/A	1209.8	N/A	7.407	down
C32 H51 N5 O4	17.09 ± 0.34	12.56 ± 0.74	0.000623809	***	-23.1484	-4.53284	N/A	570.401	N/A	7.095	down
C38 H82 N2 O4	14.57 ± 0.46	10.56 ± 1.75	0.013181	*	-16.0724	-4.00651	N/A	631.632	N/A	7.657	down
C366 - 5.3650007	16.58 ± 0.27	12.58 ± 0.34	0.000323582	***	-16.0061	-4.00055	N/A	1065.08	N/A	5.365	down
C40 H66 O2 P2 S	15.25 ± 0.46	11.49 ± 1.20	0.00480972	**	-13.5797	-3.76338	N/A	673.432	N/A	7.525	down
C362 - 5.3650002	16.67 ± 0.33	13.00 ± 0.39	0.000553836	***	-12.7759	-3.67535	N/A	1065.08	N/A	5.365	down
C54 H88 N6 O5 S2	13.32 ± 0.39	9.66 ± 1.07	0.00331861	**	-12.5874	-3.6539	N/A	965.633	N/A	7.079	down
C29 H51 N8 P	15.25 ± 0.44	11.67 ± 0.90	0.00252825	**	-11.9857	-3.58324	N/A	543.402	N/A	7.756	down
C8 H7 N O	14.11 ± 0.52	10.58 ± N/A	0	***	-11.5484	-3.52962	N/A	134.061	N/A	0.272	down
C11 H11 N O2	12.66 ± 0.72	9.14 ± 0.72	0.00537649	**	-11.4781	-3.52081	N/A	190.085	N/A	0.494	down
C30 H53 N8 P3	14.40 ± 0.36	10.98 ± 1.06	0.00383437	**	-10.7403	-3.42497	N/A	619.366	N/A	7.402	down
C37 H56 O9	17.82 ± 0.42	14.44 ± 0.44	0.000874979	***	-10.4093	-3.3798	N/A	645.398	N/A	7.258	down
C23 H26 N8 O28 P4 S	15.75 ± 0.49	12.49 ± 1.45	0.0154326	*	-9.54015	-3.25401	N/A	1018.96	N/A	5.793	down
C1082 - 7.404003	14.38 ± 0.38	11.13 ± 0.31	0.000623809	***	-9.53876	-3.2538	N/A	598.64	N/A	7.404	down
C33 H70 O3 P2	15.88 ± 0.37	12.65 ± 0.79	0.00212526	**	-9.39615	-3.23207	N/A	599.469	N/A	7.95	down
C41 H79 P	16.12 ± 0.38	12.89 ± 0.86	0.00277977	**	-9.38933	-3.23102	N/A	603.596	N/A	7.402	down
C57 H114 N16 O	17.90 ± 0.21	14.69 ± 0.67	0.000910034	***	-9.26824	-3.2123	N/A	1039.94	N/A	5.388	down
C35 H67 O P S	15.46 ± 0.31	12.26 ± 1.61	0.0183496	*	-9.16359	-3.19591	N/A	567.474	N/A	7.965	down
C36 H67 N O2 P2 S	16.15 ± 0.38	13.03 ± 0.42	0.000827083	***	-8.69166	-3.11963	N/A	640.443	N/A	7.254	down
C54 H84 N24 O23 P4	13.80 ± 0.30	10.76 ± 0.49	0.000783633	***	-8.22294	-3.03965	N/A	1561.52	N/A	5.797	down
C76 H7 N7	14.89 ± 0.35	11.86 ± 1.30	0.0121349	*	-8.17053	-3.03043	N/A	1018.08	N/A	5.796	down
C17 H47 N13 O3 P2	21.04 ± 1.41	18.13 ± 0.16	0.0462027	*	-7.52433	-2.91156	N/A	546.354	N/A	6.651	down
C24 H52 N2 O4	14.97 ± 0.29	12.12 ± 1.17	0.00968939	**	-7.20389	-2.84878	N/A	433.402	N/A	7.659	down
C45 H57 N5	13.99 ± 0.38	11.15 ± 0.24	0.000732434	***	-7.15215	-2.83838	N/A	668.468	N/A	7.532	down
C451 - 5.8090014	14.35 ± 0.29	11.57 ± 0.62	0.00145445	**	-6.88125	-2.78267	N/A	1313.85	N/A	5.809	down
C62 H19 N8 O P5	16.99 ± 0.20	14.31 ± 0.78	0.00264432	**	-6.41368	-2.68115	N/A	1064.08	N/A	5.371	down
C33 H59 N O8	19.20 ± 0.30	16.58 ± 0.52	0.00125143	**	-6.13749	-2.61765	N/A	598.432	N/A	7.402	down
C78 H152 N9 O14 P3 S	14.73 ± 0.37	12.15 ± 0.42	0.00134147	**	-5.98822	-2.58213	N/A	1587.03	N/A	5.808	down
C427 - 9.293	15.30 ± 0.16	12.77 ± 1.49	0.0294218	*	-5.77045	-2.52868	N/A	1194.83	N/A	9.293	down
C43 H91 N16 O7 P3	15.30 ± 0.25	12.80 ± 0.20	0.000553836	***	-5.66264	-2.50147	N/A	1037.65	N/A	5.239	down
C884 - 9.339997	16.89 ± 0.15	14.43 ± 0.40	0.000553836	***	-5.50158	-2.45985	N/A	791.546	N/A	9.34	down
C29 H55 N4 O7 P	20.66 ± 0.29	18.21 ± 0.56	0.00186143	**	-5.464	-2.44996	N/A	603.388	N/A	7.404	down
C621 - 5.401998	13.54 ± 0.14	11.13 ± 0.45	0.000702264	***	-5.33583	-2.41571	N/A	1318.81	N/A	5.402	down
C59 H10 N3 O P3 S	16.01 ± 0.40	13.60 ± 0.12	0.00108231	**	-5.30565	-2.40753	N/A	901.982	N/A	10.031	down
C60 H127 N4 O8 P	18.35 ± 0.23	15.94 ± 0.24	0.000553836	***	-5.29672	-2.4051	N/A	1063.95	N/A	5.369	down
C69 H134 N29 O2 P3 S2	16.35 ± 0.81	13.95 ± 0.37	0.0162253	*	-5.28042	-2.40065	N/A	1583.03	N/A	5.391	down
C35 H56 N21 O28 P5 S5	14.44 ± 0.23	12.07 ± 1.06	0.0134363	*	-5.15676	-2.36646	N/A	767.551	N/A	10.099	down
C23 H43 N11	13.67 ± 0.44	11.30 ± N/A	0	***	-5.15283	-2.36537	N/A	474.38	N/A	0.565	down
C63 H107 N4 O P3 S2	15.21 ± 1.07	12.88 ± 0.59	0.047257	*	-5.04624	-2.33521	N/A	1093.71	N/A	5.857	down
C64 H77 N30 O6 P5 S2	13.55 ± 0.16	11.22 ± 0.38	0.000623809	***	-5.01055	-2.32497	N/A	1581.48	N/A	5.411	down
C53 H102 N6 O6 P4	19.66 ± 0.41	17.35 ± 0.37	0.00221654	**	-4.97406	-2.31442	N/A	1043.7	N/A	5.801	down
C51 H110 N26	17.06 ± 0.32	14.76 ± 1.20	0.0225584	*	-4.93838	-2.30404	N/A	1087.95	N/A	5.349	down
C29 H46 N11 O P	14.67 ± 0.31	12.37 ± 0.98	0.0134363	*	-4.91955	-2.29853	N/A	596.369	N/A	5.753	down
C37 H52 N8	19.36 ± 0.38	17.08 ± 0.58	0.00383437	**	-4.86091	-2.28123	N/A	631.419	N/A	7.659	down
C41 H86 N22 O4	15.17 ± 0.57	12.94 ± 0.68	0.01356	*	-4.71957	-2.23866	N/A	933.712	N/A	8.409	down
C32 H4 N O23 P5 S4	15.86 ± 0.50	13.63 ± 0.62	0.00877506	**	-4.71121	-2.2361	N/A	1053.68	N/A	5.937	down
C40 H86 N24 O6 S	15.86 ± 0.50	13.63 ± 0.62	0.00877506	**	-4.71047	-2.23587	N/A	1053.68	N/A	5.948	down
C36 H63 O4 P3	18.20 ± 0.73	15.98 ± 0.61	0.0199234	*	-4.66075	-2.22056	N/A	653.401	N/A	7.665	down
C592 - 5.7969985	14.31 ± 0.31	12.09 ± 0.24	0.000907872	***	-4.64531	-2.21577	N/A	1548.51	N/A	5.797	down
C32 H64 N6 O2 S3	14.54 ± 0.40	12.33 ± 0.93	0.0152427	*	-4.64522	-2.21575	N/A	683.409	N/A	7.371	down
C63 H113 O9 P S	14.80 ± 0.50	12.60 ± 0.64	0.00968939	**	-4.58966	-2.19839	N/A	1077.79	N/A	7.621	down
C56 H108 N2 O6 S5	16.14 ± 0.58	13.94 ± 0.57	0.0119193	*	-4.57328	-2.19323	N/A	1065.69	N/A	5.638	down
C38 H38 N11 P	12.22 ± 0.36	10.03 ± 1.13	0.033141	*	-4.55419	-2.18719	N/A	680.312	N/A	4.011	down
C94 H142 N O11 P S2	14.84 ± 0.33	12.66 ± 0.27	0.00116555	**	-4.53291	-2.18044	N/A	1556.98	N/A	5.517	down
C36 H57 N2 O5 P	16.00 ± 0.31	13.88 ± 0.57	0.00360415	**	-4.34737	-2.12014	N/A	629.406	N/A	7.425	down
C421 - 5.811001	15.72 ± 0.53	13.66 ± 0.56	0.0119258	*	-4.17809	-2.06285	N/A	1053.68	N/A	5.811	down
C50 H91 N6 O2 P	16.53 ± 0.32	14.47 ± 1.10	0.0261977	*	-4.17231	-2.06085	N/A	839.707	N/A	10.85	down
C691 - 5.5090013	13.93 ± 0.07	11.92 ± 0.26	0.000323582	***	-4.03054	-2.01097	N/A	1309.82	N/A	5.509	down
C31 H61 N23	16.83 ± 0.24	14.86 ± 0.52	0.0028719	**	-3.92297	-1.97195	N/A	776.524	N/A	8.745	down
C364 - 5.7969985	15.26 ± 0.22	13.30 ± 0.17	0.000553836	***	-3.86782	-1.95152	N/A	1300.85	N/A	5.797	down
C37 H75 N O	15.02 ± 0.22	13.08 ± 0.22	0.00062402	***	-3.82543	-1.93562	N/A	550.589	N/A	6.451	down
C477 - 5.3939986	14.77 ± 0.16	12.84 ± 0.43	0.00125143	**	-3.81741	-1.9326	N/A	1593.49	N/A	5.394	down
C87 H146 N21 P5	14.47 ± 0.25	12.57 ± 0.12	0.00062402	***	-3.72866	-1.89866	N/A	821.547	N/A	6.437	down
C17 H45 N9 O11 S	13.63 ± 0.64	11.74 ± 0.39	0.0178991	*	-3.71611	-1.89379	N/A	292.655	N/A	5.598	down
C53 H10 N5 O13 P3	16.44 ± 0.28	14.55 ± 0.13	0.000904461	***	-3.69491	-1.88554	N/A	1017.96	N/A	5.789	down
C442 - 5.408001	14.54 ± 0.14	12.66 ± 0.37	0.000907872	***	-3.67199	-1.87656	N/A	1321.82	N/A	5.408	down
C34 H51 N10 P3	16.37 ± 0.74	14.50 ± 0.44	0.0312786	*	-3.6368	-1.86267	N/A	693.358	N/A	7.444	down
C75 H15 N16 O23 P	16.32 ± 0.22	14.45 ± 0.20	0.00062402	***	-3.63573	-1.86224	N/A	1561.01	N/A	5.798	down
C35 H24 N2 O3	16.37 ± 0.24	14.51 ± 0.58	0.00497008	**	-3.62818	-1.85925	N/A	521.188	N/A	5.389	down
C115 - 4.3070006	15.39 ± 0.19	13.60 ± 0.02	0.000345559	***	-3.45506	-1.78871	N/A	176.009	N/A	4.307	down
C89 H33 N2 O11 P3 S5	14.75 ± 0.15	12.96 ± 0.12	0.000323582	***	-3.45358	-1.78809	N/A	1559	N/A	5.639	down
C764 - 5.529002	13.56 ± 0.23	11.78 ± 0.34	0.00144474	**	-3.44517	-1.78457	N/A	1297.82	N/A	5.529	down
C26 H4 N2 O9 S	17.57 ± 0.24	15.79 ± 0.38	0.00191689	**	-3.42646	-1.77672	N/A	520.97	N/A	5.403	down
C46 H97 N11 O5	19.02 ± 0.18	17.27 ± 0.15	0.000553836	***	-3.3813	-1.75758	N/A	906.76	N/A	11.113	down
C21 H2 O5 P4 S2	17.02 ± 0.48	15.27 ± 0.29	0.00877506	**	-3.37849	-1.75638	N/A	522.835	N/A	5.81	down
C30 H53 N3 O S2	16.98 ± 0.37	15.24 ± 0.46	0.00746755	**	-3.34733	-1.74301	N/A	536.371	N/A	6.111	down
C42 H83 N3 P2 S2	19.46 ± 0.15	17.72 ± 0.47	0.00227283	**	-3.32376	-1.73282	N/A	778.538	N/A	9.252	down
C20 H28	17.57 ± 0.11	15.85 ± 0.07	0.000162291	***	-3.28219	-1.71466	N/A	269.227	N/A	6.477	down
C51 H96 N2 O16 S	16.01 ± 0.39	14.34 ± 0.31	0.00598764	**	-3.18293	-1.67035	N/A	1025.65	N/A	5.331	down
C54 H100 N2 O14 P2	22.31 ± 0.15	20.66 ± 0.19	0.000553836	***	-3.13776	-1.64973	N/A	1063.67	N/A	5.368	down
C27 H4 N O17 P3 S5	17.46 ± 0.57	15.81 ± 0.34	0.0198691	*	-3.12202	-1.64248	N/A	867.739	N/A	11.545	down
C523 - 5.1679997	15.62 ± 0.19	13.99 ± 0.25	0.000907872	***	-3.09877	-1.6317	N/A	266.641	N/A	5.168	down
C21 H47 N25 O17 P4	16.97 ± 0.32	15.35 ± 0.50	0.00861464	**	-3.07671	-1.62139	N/A	523.635	N/A	5.818	down
C42 H84 N O2 P	14.99 ± 0.24	13.39 ± 0.76	0.0181035	*	-3.03735	-1.60281	N/A	688.617	N/A	8.649	down
C259 - 5.8020015	17.60 ± 0.36	16.01 ± 0.34	0.00613575	**	-3.01069	-1.5901	N/A	522.771	N/A	5.802	down
C39 H43 N14 O7 P5 S2	14.98 ± 0.30	13.40 ± 0.60	0.0125593	*	-2.99472	-1.58242	N/A	1039.16	N/A	5.623	down
C1091 - 5.156999	14.69 ± 0.34	13.11 ± 0.17	0.00302222	**	-2.98773	-1.57905	N/A	584.297	N/A	5.157	down
C96 H142 N O11 P S2	15.08 ± 0.11	13.52 ± 0.19	0.000472903	***	-2.94798	-1.55973	N/A	1580.98	N/A	5.505	down
C831 - 5.388	18.46 ± 0.16	16.91 ± 0.39	0.0021509	**	-2.93085	-1.55132	N/A	521.624	N/A	5.388	down
C41 H69 N O P2	16.73 ± 0.27	15.19 ± 0.32	0.00300489	**	-2.91816	-1.54506	N/A	654.492	N/A	7.868	down
C85 H27 N27 O6 S5	16.36 ± 0.26	14.83 ± 0.49	0.00737901	**	-2.89638	-1.53425	N/A	842.062	N/A	9.121	down
C16 H42 N18 O2	15.54 ± 0.09	14.01 ± 0.79	0.0183496	*	-2.89022	-1.53118	N/A	501.37	N/A	7.179	down
C493 - 5.3760023	15.26 ± 0.12	13.74 ± 0.21	0.000553836	***	-2.8696	-1.52085	N/A	1342.82	N/A	5.376	down
C25 H46 N6 O	17.66 ± 0.19	16.14 ± 0.80	0.0226384	*	-2.85945	-1.51574	N/A	429.373	N/A	7.955	down
C49 H36 N16 O30 P4 S4	15.07 ± 0.11	13.56 ± 0.15	0.000323582	***	-2.85306	-1.51251	N/A	1580.98	N/A	5.491	down
C74 H84 N2 O3	14.52 ± 0.17	13.01 ± 0.32	0.00144474	**	-2.8486	-1.51025	N/A	1049.65	N/A	5.513	down
C549 - 5.515	14.52 ± 0.16	13.01 ± 0.32	0.00137768	**	-2.83843	-1.50509	N/A	1049.65	N/A	5.515	down
C22 H55 N13 O26 P4	18.46 ± 0.16	16.96 ± 0.34	0.00163438	**	-2.82423	-1.49786	N/A	521.624	N/A	5.406	down
C46 H94 N8 O19	22.00 ± 0.22	20.51 ± 0.24	0.00144474	**	-2.81087	-1.49102	N/A	1063.67	N/A	5.263	down
C360 - 11.531003	17.43 ± 0.46	15.95 ± 0.38	0.0163545	*	-2.80344	-1.4872	N/A	867.74	N/A	11.531	down
C52 H95 N4 O6 P3 S	15.83 ± 0.15	14.35 ± 0.58	0.00869339	**	-2.80131	-1.4861	N/A	997.625	N/A	5.439	down
C47 H36 N15 O4 P5 S	14.93 ± 0.62	13.45 ± 0.11	0.0301731	*	-2.77988	-1.47502	N/A	1062.16	N/A	5.49	down
C38 H41 N	15.53 ± 0.13	14.06 ± 0.35	0.00156565	**	-2.76775	-1.46871	N/A	512.336	N/A	5.149	down
C33 H72 N5 P	14.34 ± 0.35	12.89 ± 0.36	0.00877506	**	-2.73655	-1.45236	N/A	570.559	N/A	5.491	down
C329 - 5.3939986	15.83 ± 0.26	14.38 ± 0.38	0.00520995	**	-2.72499	-1.44625	N/A	1333.82	N/A	5.394	down
C314 - 5.3769994	17.20 ± 0.22	15.76 ± 0.20	0.00130299	**	-2.71471	-1.4408	N/A	522.542	N/A	5.377	down
C27 H44 N5 O3 P	18.42 ± 0.15	16.99 ± 0.15	0.000553836	***	-2.70272	-1.43441	N/A	518.324	N/A	5.059	down
C25 H31 N19	14.14 ± 0.27	12.71 ± 0.37	0.00658987	**	-2.68573	-1.42531	N/A	598.308	N/A	4.018	down
C22 H24 N7 O25 P	17.94 ± 0.61	16.52 ± 0.44	0.0462027	*	-2.66859	-1.41608	N/A	818.063	N/A	9.332	down
C46 H31 N21 O28 P4 S2	13.81 ± 0.24	12.40 ± 0.38	0.00497008	**	-2.6613	-1.41213	N/A	1514.01	N/A	5.778	down
C22 H38 N29 O7 P5 S2	16.41 ± 0.17	15.00 ± 0.10	0.000553836	***	-2.65594	-1.40922	N/A	1040.17	N/A	5.798	down
C17 H34 N19 O24 P5	17.17 ± 0.25	15.76 ± 0.20	0.00191689	**	-2.65508	-1.40876	N/A	522.543	N/A	5.379	down
C658 - 5.403	15.77 ± 0.23	14.37 ± 0.37	0.00434102	**	-2.63803	-1.39946	N/A	1333.82	N/A	5.403	down
C408 - 5.4980006	13.88 ± 0.04	12.48 ± 0.24	0.000553836	***	-2.62866	-1.39433	N/A	1050.66	N/A	5.498	down
C428 - 5.791	15.80 ± 0.15	14.41 ± 0.12	0.000553836	***	-2.62088	-1.39005	N/A	1287.84	N/A	5.791	down
C79 - 5.811001	19.88 ± 0.40	18.50 ± 0.43	0.0174784	*	-2.61058	-1.38437	N/A	522.552	N/A	5.811	down
C25 H51 N O4	16.25 ± 0.30	14.87 ± 0.28	0.00520995	**	-2.5947	-1.37557	N/A	430.378	N/A	7.946	down
C48 H87 N24 O4 P	14.52 ± 0.31	13.14 ± 0.13	0.0033324	**	-2.59296	-1.3746	N/A	1133.67	N/A	5.911	down
C42 H66 N O6 P3 S3	13.84 ± 0.14	12.47 ± 0.40	0.00501636	**	-2.57834	-1.36644	N/A	870.333	N/A	3.942	down
C38 H29 N22 O6 P5	19.87 ± 0.40	18.52 ± 0.43	0.0184951	*	-2.54519	-1.34777	N/A	522.552	N/A	5.8	down
C50 H97 N20 P S2	17.10 ± 0.17	15.75 ± 0.20	0.000987018	***	-2.53626	-1.3427	N/A	1073.75	N/A	6.412	down
C40 H53 N5	15.49 ± 0.45	14.15 ± 0.30	0.0184306	*	-2.52869	-1.33839	N/A	626.42	N/A	7.159	down
C171 - 5.3939986	18.52 ± 0.19	17.18 ± 0.32	0.0028719	**	-2.5284	-1.33822	N/A	520.82	N/A	5.394	down
C18 H33 N7 O P4	13.21 ± 0.53	11.88 ± 0.22	0.037733	*	-2.51424	-1.33012	N/A	488.177	N/A	4.258	down
C35 H58 N5 O7 P S3	14.74 ± 0.12	13.42 ± 0.27	0.00115335	**	-2.49776	-1.32064	N/A	788.33	N/A	3.938	down
C33 H53 N3 O20	13.37 ± 0.20	12.06 ± 0.37	0.00537649	**	-2.49562	-1.3194	N/A	812.329	N/A	3.847	down
C19 H44 N11 O29 P5	18.07 ± 0.35	16.76 ± 0.41	0.0147459	*	-2.47866	-1.30956	N/A	523.555	N/A	5.802	down
C73 H122 N29 O8 P S	15.42 ± 0.09	14.11 ± 0.22	0.000623809	***	-2.47808	-1.30922	N/A	798.982	N/A	5.404	down
C31 H50 N9 O4 P3	15.35 ± 0.12	14.04 ± 0.22	0.000765921	***	-2.47748	-1.30888	N/A	706.327	N/A	3.945	down
C74 H149 N7 O22 P2 S	16.44 ± 0.20	15.14 ± 0.14	0.00108231	**	-2.46129	-1.29941	N/A	792.005	N/A	5.809	down
C29 H49 N25 O5 P4	12.73 ± 0.10	11.44 ± 0.45	0.00633758	**	-2.45228	-1.29413	N/A	952.336	N/A	3.949	down
C570 - 5.682999	14.73 ± 0.38	13.45 ± 0.04	0.00916252	**	-2.43282	-1.28263	N/A	1522.5	N/A	5.683	down
C3 H2 N3 O5 P	16.68 ± 0.13	15.41 ± 0.11	0.000399499	***	-2.41522	-1.27216	N/A	191.982	N/A	4.283	down
C39 H65 N3 O2	16.06 ± 0.24	14.81 ± 0.23	0.00326755	**	-2.38071	-1.25139	N/A	608.519	N/A	8.028	down
C27 H48 N15 O2 P3	13.49 ± 0.15	12.24 ± 0.21	0.00115335	**	-2.3768	-1.24902	N/A	708.34	N/A	3.916	down
C48 H61 N9 O3	14.55 ± 0.09	13.30 ± 0.66	0.0196955	*	-2.37374	-1.24716	N/A	406.753	N/A	13.265	down
C534 - 5.3939986	16.32 ± 0.26	15.08 ± 0.15	0.00300489	**	-2.36672	-1.24289	N/A	542.605	N/A	5.394	down
C35 H54 N3 O2 P	15.15 ± 0.12	13.91 ± 0.30	0.00161805	**	-2.3655	-1.24215	N/A	580.406	N/A	5.901	down
C48 H30 N19 O2 P3 S2	14.69 ± 0.18	13.46 ± 0.13	0.000951091	***	-2.35509	-1.23578	N/A	1062.16	N/A	5.5	down
C1061 - 5.4949994	14.69 ± 0.18	13.46 ± 0.13	0.000917755	***	-2.35276	-1.23436	N/A	1062.15	N/A	5.495	down
C29 H58 N3 O P S4	17.29 ± 0.07	16.06 ± 0.19	0.000399499	***	-2.35055	-1.233	N/A	624.324	N/A	3.933	down
C78 - 5.386001	19.69 ± 0.24	18.46 ± 0.30	0.00506137	**	-2.34809	-1.23149	N/A	520.619	N/A	5.386	down
C34 H51 N O16	14.09 ± 0.14	12.87 ± 0.38	0.00537649	**	-2.33941	-1.22614	N/A	730.327	N/A	3.855	down
C31 H67 N5	15.70 ± 0.36	14.48 ± 0.48	0.0258972	*	-2.33549	-1.22373	N/A	510.549	N/A	5.984	down
C11 H6 N3 P3	14.20 ± 0.11	12.98 ± 0.18	0.000602948	***	-2.31992	-1.21408	N/A	273.985	N/A	4.287	down
C22 - 5.386998	21.04 ± 0.23	19.84 ± 0.35	0.00740832	**	-2.29229	-1.19679	N/A	520.535	N/A	5.387	down
C123 - 5.380998	19.39 ± 0.20	18.21 ± 0.35	0.00626943	**	-2.26029	-1.17651	N/A	521.54	N/A	5.381	down
C34 H68 N2 O	19.38 ± 0.21	18.21 ± 0.35	0.007154	**	-2.25191	-1.17115	N/A	521.54	N/A	5.387	down
C27 H50 N9 O2 P3	17.06 ± 0.15	15.90 ± 0.35	0.00537649	**	-2.22297	-1.15249	N/A	648.324	N/A	3.849	down
C22 H38 N23 O17 P5	14.31 ± 0.48	13.17 ± 0.11	0.0304865	*	-2.21612	-1.14803	N/A	543.609	N/A	5.397	down
C32 H55 N7 P2	14.77 ± 0.24	13.66 ± 0.25	0.00591589	**	-2.16681	-1.11557	N/A	600.405	N/A	6.387	down
C59 H100 N4 O8 P2 S2	13.91 ± 0.08	12.80 ± 0.29	0.00238899	**	-2.16273	-1.11285	N/A	1119.65	N/A	3.96	down
C348 - 5.380001	16.13 ± 0.08	15.04 ± 0.17	0.000553836	***	-2.12118	-1.08487	N/A	1070.64	N/A	5.38	down
C67 H88 O8 S	12.86 ± 0.13	11.80 ± 0.31	0.00537649	**	-2.08949	-1.06315	N/A	1053.63	N/A	3.966	down
C61 H98 N2 O3 P2	15.33 ± 0.46	14.27 ± 0.07	0.0332706	*	-2.07635	-1.05405	N/A	969.712	N/A	10.041	down
C23 H44 N11 O P	23.62 ± 0.39	22.56 ± 0.46	0.0455863	*	-2.07433	-1.05264	N/A	522.357	N/A	5.807	down
C12 H7 N P4	14.11 ± 0.32	13.06 ± 0.21	0.0160275	*	-2.06862	-1.04867	N/A	289.959	N/A	4.279	down
C15 H3 O11 P5 S4	15.22 ± 0.22	14.19 ± 0.08	0.00277293	**	-2.04527	-1.03229	N/A	642.732	N/A	8.224	down
C560 - 5.388	15.20 ± 0.35	14.17 ± 0.39	0.0308713	*	-2.04414	-1.0315	N/A	542.819	N/A	5.388	down
C783 - 5.386001	15.20 ± 0.35	14.17 ± 0.39	0.0308713	*	-2.04414	-1.0315	N/A	542.819	N/A	5.386	down
C981 - 8.710001	6.73 ± 0.08	5.71 ± N/A	0	***	-2.02679	-1.0192	N/A	765.127	N/A	8.71	down
C478 - 5.3609977	14.60 ± 0.25	13.58 ± 0.23	0.00861464	**	-2.02671	-1.01914	N/A	1354.84	N/A	5.361	down
C707 - 6.675002	14.81 ± 0.18	13.79 ± 0.21	0.00300489	**	-2.02418	-1.01734	N/A	538.585	N/A	6.675	down
C316 - 5.3769994	16.15 ± 0.13	15.16 ± 0.12	0.000904461	***	-1.98685	-0.99048	N/A	1345.82	N/A	5.377	down
C457 - 8.225002	16.22 ± 0.30	15.23 ± 0.03	0.00962062	**	-1.98386	-0.988308	N/A	641.728	N/A	8.225	down
C569 - 8.224	16.22 ± 0.30	15.23 ± 0.03	0.00962062	**	-1.98384	-0.988293	N/A	641.728	N/A	8.224	down
C38 H68 O3 P2	15.17 ± 0.31	14.19 ± 0.40	0.0304329	*	-1.97493	-0.981801	N/A	635.471	N/A	7.812	down
C798 - 8.436002	14.19 ± 0.28	13.21 ± 0.08	0.00877506	**	-1.96841	-0.977029	N/A	643.744	N/A	8.436	down
C320 - 5.369002	15.98 ± 0.18	15.02 ± 0.20	0.00358186	**	-1.95254	-0.965352	N/A	1083.15	N/A	5.369	down
C90 H146 N O9 P3 S	13.62 ± 0.27	12.66 ± 0.32	0.0176145	*	-1.94761	-0.961706	N/A	1532.98	N/A	5.532	down
C49 H102 N4 O S4	18.35 ± 0.29	17.40 ± 0.51	0.0450682	*	-1.93578	-0.952913	N/A	873.686	N/A	9.644	down
C73 H36 N4 O20 P4 S5	14.47 ± 0.04	13.52 ± 0.08	0.000162291	***	-1.92507	-0.944909	N/A	786.98	N/A	5.523	down
C282 - 5.386001	16.35 ± 0.25	15.41 ± 0.32	0.0163153	*	-1.92153	-0.942258	N/A	1074.16	N/A	5.386	down
C268 - 5.388	16.35 ± 0.25	15.41 ± 0.32	0.0163153	*	-1.92153	-0.942254	N/A	1074.16	N/A	5.388	down
C59 H113 N2 O4 P	14.39 ± 0.44	13.46 ± 0.17	0.0462027	*	-1.91361	-0.936295	N/A	945.851	N/A	12.938	down
C39 H63 N4 O P	15.23 ± 0.27	14.30 ± 0.09	0.00861464	**	-1.91308	-0.9359	N/A	635.481	N/A	7.842	down
C56 H96 N2 O11 S2	15.66 ± 0.07	14.73 ± 0.22	0.00171483	**	-1.89776	-0.924301	N/A	1037.65	N/A	3.96	down
C79 H22 N10 O21 P4 S	15.64 ± 0.13	14.74 ± 0.25	0.00366415	**	-1.87646	-0.908015	N/A	801.989	N/A	5.41	down
C79 H136 N13 O17 P S	15.64 ± 0.13	14.74 ± 0.25	0.00366415	**	-1.87635	-0.907931	N/A	801.989	N/A	5.41	down
C63 H21 N3 O3 P4	17.96 ± 0.21	17.05 ± 0.54	0.0455863	*	-1.87582	-0.90752	N/A	992.058	N/A	5.663	down
C89 H23 N10 O6 P5 S3	15.42 ± 0.13	14.52 ± 0.23	0.0033324	**	-1.85555	-0.891848	N/A	789.99	N/A	5.521	down
C37 H79 N7 O2	14.78 ± 0.16	13.91 ± 0.16	0.00270112	**	-1.83059	-0.87231	N/A	676.62	N/A	8.835	down
C8 H5 N O2	14.88 ± 0.35	14.02 ± 0.19	0.0320772	*	-1.82403	-0.867127	N/A	170.023	N/A	0.934	down
C56 H84 N8 O13	17.19 ± 0.12	16.33 ± 0.13	0.00113923	**	-1.82044	-0.864288	N/A	539.315	N/A	5.403	down
C30 H25 N22 P5 S3	13.96 ± 0.14	13.10 ± 0.54	0.0436148	*	-1.81499	-0.859962	N/A	945.056	N/A	12.921	down
C54 H103 O5 P3 S3	16.45 ± 0.12	15.60 ± 0.30	0.00759036	**	-1.81367	-0.858912	N/A	1021.62	N/A	5.433	down
C34 H54 N P3	7.19 ± 1.16	6.33 ± N/A	0	***	-1.81263	-0.858084	N/A	572.504	N/A	5.861	down
C52 H73 N S	18.16 ± 0.34	17.30 ± 0.17	0.0294218	*	-1.81256	-0.858027	N/A	766.537	N/A	8.44	down
C55 H98 O14 P2 S	17.19 ± 0.12	16.33 ± 0.13	0.00116555	**	-1.80974	-0.85578	N/A	539.315	N/A	5.402	down
C53 H96 N10 O P4 S2	17.18 ± 0.12	16.32 ± 0.14	0.00125143	**	-1.80723	-0.853783	N/A	539.315	N/A	5.394	down
C34 H21 N4 O22 P5	18.63 ± 0.20	17.81 ± 0.49	0.0466064	*	-1.75871	-0.814516	N/A	992.94	N/A	5.667	down
C31 H47 N O4 P2	17.38 ± 0.19	16.58 ± 0.33	0.0187523	*	-1.74638	-0.804367	N/A	280.656	N/A	5.826	down
C37 H32 N21 O7 P5	14.44 ± 0.08	13.65 ± 0.36	0.0138214	*	-1.72793	-0.789048	N/A	1038.16	N/A	5.53	down
C43 H87 N22 O2 P3	17.92 ± 0.04	17.17 ± 0.03	0.000128197	***	-1.68085	-0.749193	N/A	1037.65	N/A	5.531	down
C74 - 5.7760005	19.22 ± 0.13	18.49 ± 0.20	0.00530024	**	-1.65893	-0.730249	N/A	1039.67	N/A	5.776	down
C63 H98 O2 P2 S3	15.88 ± 0.13	15.17 ± 0.31	0.0170937	*	-1.63313	-0.707638	N/A	1045.63	N/A	5.411	down
C33 H57 N2 O P	15.44 ± 0.26	14.73 ± 0.25	0.0351044	*	-1.63065	-0.705447	N/A	529.425	N/A	8.027	down
C285 - 5.3540025	15.91 ± 0.21	15.22 ± 0.15	0.0147322	*	-1.618	-0.694211	N/A	1357.82	N/A	5.354	down
C420 - 5.3480024	15.64 ± 0.25	14.98 ± 0.15	0.0261977	*	-1.57995	-0.65988	N/A	1095.15	N/A	5.348	down
C54 H36 O15 P2 S	14.60 ± 0.19	13.95 ± 0.17	0.0147423	*	-1.56986	-0.650636	N/A	1019.13	N/A	5.671	down
C79 H147 N3 O18 P4	15.49 ± 0.11	14.84 ± 0.29	0.0159641	*	-1.56677	-0.647794	N/A	775.989	N/A	5.788	down
C31 H45 N O4 P2	18.54 ± 0.12	17.90 ± 0.39	0.0411955	*	-1.56102	-0.642485	N/A	279.648	N/A	5.416	down
C51 H89 N3 O7 P4 S	16.45 ± 0.15	15.81 ± 0.25	0.0170937	*	-1.56049	-0.642	N/A	1012.54	N/A	12.938	down
C33 H55 N2 P	13.78 ± 0.19	13.14 ± 0.07	0.0102782	*	-1.55848	-0.64014	N/A	511.415	N/A	8.193	down
C305 - 5.785002	16.01 ± 0.16	15.40 ± 0.25	0.0218585	*	-1.52728	-0.610964	N/A	1026.66	N/A	5.785	down
C42 H36 N21 O2 P5 S2	16.60 ± 0.19	15.99 ± 0.16	0.017805	*	-1.52721	-0.6109	N/A	1086.16	N/A	5.368	down
C31 H67 N13 O10 S	16.54 ± 0.14	15.95 ± 0.34	0.0436011	*	-1.50227	-0.58714	N/A	814.492	N/A	5.386	down
C4 H5 N2 O15 P3	14.90 ± 0.17	15.52 ± 0.04	0.00754627	**	1.54141	0.62425	N/A	414.897	N/A	4.243	up
C53 H101 N O	13.91 ± 0.22	14.59 ± 0.12	0.0154078	*	1.60455	0.682166	N/A	790.775	N/A	8.289	up
C59 H93 N4 O10 P S	13.83 ± 0.30	14.54 ± 0.24	0.0466861	*	1.63384	0.708267	N/A	1081.64	N/A	5.618	up
C8 H O9 P3	14.84 ± 0.21	15.62 ± 0.06	0.00697403	**	1.71147	0.775238	N/A	334.893	N/A	4.255	up
C5 H3 O11 P3	16.57 ± 0.21	17.35 ± 0.06	0.00761498	**	1.71756	0.780363	N/A	332.894	N/A	4.247	up
C12 H2 O19 P2	13.93 ± 0.24	14.79 ± 0.04	0.00844499	**	1.81185	0.857462	N/A	512.874	N/A	4.252	up
C26 H55 N O5 P4	13.70 ± 0.27	14.57 ± 0.17	0.0138214	*	1.828	0.870263	N/A	586.31	N/A	5.715	up
C163 - 9.188998	17.42 ± 0.27	18.31 ± 0.27	0.0194631	*	1.85167	0.888828	N/A	829.798	N/A	9.189	up
C58 H101 N O	17.97 ± 0.28	18.86 ± 0.25	0.0181756	*	1.86428	0.898619	N/A	828.795	N/A	9.167	up
C28 H48 N5 O5 P3	13.12 ± 0.32	14.03 ± 0.28	0.0272995	*	1.87882	0.909826	N/A	628.293	N/A	5.299	up
C7 H4 N2 O18 P4	13.41 ± 0.31	14.43 ± 0.07	0.0120246	*	2.02713	1.01944	N/A	528.848	N/A	4.257	up
C53 H4 O2 P4 S	16.44 ± 0.15	17.47 ± 0.22	0.00221124	**	2.04124	1.02945	N/A	828.894	N/A	9.17	up
C50 H21 O7 P S2	18.20 ± 0.32	19.32 ± 0.33	0.0155869	*	2.1703	1.1179	N/A	829.055	N/A	9.167	up
C205 - 9.145	15.04 ± 0.34	16.30 ± 0.40	0.0154178	*	2.38884	1.25631	N/A	1265.83	N/A	9.145	up
C42 H9 N2 O25 P5	14.04 ± 0.42	15.63 ± 0.22	0.00748179	**	3.00792	1.58877	N/A	1096.82	N/A	8.849	up
C30 H30 N5 O9 P3 S3	13.23 ± 0.59	14.82 ± 0.63	0.0400789	*	3.01429	1.59182	N/A	794.049	N/A	8.686	up
C50 H102	15.51 ± 0.31	17.13 ± 0.87	0.0295961	*	3.08095	1.62337	N/A	725.786	N/A	8.712	up
C35 H5 N3 O5 P4 S	14.04 ± 0.77	16.00 ± 0.75	0.0450682	*	3.87065	1.95257	N/A	725.879	N/A	8.738	up
C9 H16 O6	11.32 ± 0.10	13.37 ± 0.41	0.000744293	***	4.1357	2.04813	N/A	221.101	N/A	0.521	up
C4 H8 O3	12.15 ± 0.17	14.59 ± 0.04	9.87292e-05	***	5.43325	2.44182	N/A	127.038	N/A	1.235	up
C132 - 8.694	12.15 ± 0.86	15.69 ± 1.23	0.0147459	*	11.6899	3.54719	N/A	1077.34	N/A	8.694	up
C10 H18 N2 O2 P2	12.62 ± 0.77	16.37 ± 0.49	0.00496858	**	13.3918	3.74327	N/A	261.093	N/A	0.828	up
C11 H26 N2 O3 P2	10.90 ± 3.00	15.20 ± N/A	0	***	19.7222	4.30175	N/A	319.131	N/A	0.456	up
Plasma 1wk
	Control Average ± SD	KA Average ± SD		Significance	Signed FC (abs)	Log FC					Regulation
Compound	Log 2 Transformed	Log 2 Transformed	p (Corr)	*: p≤0.05, **: p≤0.01, ***: p≤0.001	([1wk KA] vs [1wk Control]) : Normalized	([1wk KA] vs [1wk Control]) : Normalized	Exact Mass	Product Mass	Adduct	Retention Time	([1wk KA] vs [1wk Control]) : Normalized
C9 H13 N6 O2 P	9.37 ± N/A	N/A ± N/A	0	***	-663.922	-9.37487	N/A	269.182	N/A	0.633	down
C68 H114 N14 O15 P4	8.23 ± 1.04	N/A ± N/A	0	***	-300.731	-8.23233	N/A	746.384	N/A	9.713	down
C18 H37 N7	6.77 ± N/A	N/A ± N/A	0	***	-109.502	-6.77481	N/A	369.423	N/A	6.166	down
C47 H85 N5 O5 S	14.95 ± 0.43	11.52 ± 0.74	0.0323684	*	-10.7968	-3.43254	N/A	832.63	N/A	8.406	down
C46 H97 N11 O5	18.89 ± 0.27	17.60 ± 0.15	0.0323684	*	-2.46045	-1.29892	N/A	906.76	N/A	11.113	down
C599 - 6.3070025	8.28 ± 0.04	6.98 ± 0.25	0.0302111	*	-2.45994	-1.29862	N/A	1311.28	N/A	6.307	down
C53 - 0.51700014	17.90 ± N/A	16.72 ± N/A	0	***	-2.2674	-1.18104	N/A	59.0602	N/A	0.517	down
C23 H43 N11	10.90 ± 1.09	9.79 ± N/A	0	***	-2.16916	-1.11713	N/A	474.38	N/A	0.565	down
C1082 - 7.404003	13.34 ± 1.09	14.31 ± N/A	0	***	1.95447	0.96678	N/A	598.64	N/A	7.404	up
C5 H11 N4 P3	13.15 ± N/A	14.37 ± 1.03	0	***	2.34024	1.22666	N/A	221.027	N/A	0.84	up
C33 H50 O8	17.21 ± 1.55	18.69 ± N/A	0	***	2.78414	1.47723	N/A	575.358	N/A	7.099	up
C9 H7 N O	14.13 ± 1.96	16.39 ± N/A	0	***	4.79949	2.26288	N/A	146.06	N/A	1.136	up
C547 - 6.9759984	12.02 ± 0.52	14.46 ± 0.08	0.0302111	*	5.39585	2.43185	N/A	533.38	N/A	6.976	up
Plasma 12wk
	Control Average ± SD	KA Average ± SD		Significance	Signed FC (abs)	Log FC					Regulation
Compound	Log 2 Transformed	Log 2 Transformed	p (Corr)	*: p≤0.05, **: p≤0.01, ***: p≤0.001	([12wk KA] vs [12wk Control]) : Normalized	([12wk KA] vs [12wk Control]) : Normalized	Exact Mass	Product Mass	Adduct	Retention Time	([12wk KA] vs [12wk Control]) : Normalized
C110 - 9.161999	17.10 ± 0.15	14.33 ± 1.27	0.0257925	*	-6.81291	-2.76827	N/A	1231.84	N/A	9.162	down
C51 H110 N26	17.77 ± 0.30	15.08 ± 1.15	0.0204014	*	-6.48074	-2.69616	N/A	1087.95	N/A	5.349	down
C13 H30 N2 O4	14.40 ± 0.57	11.77 ± 0.24	0.000180495	***	-6.18283	-2.62827	N/A	279.227	N/A	0.502	down
C18 H5 O10 P5 S	14.81 ± 0.26	12.47 ± 1.02	0.0220251	*	-5.06543	-2.34068	N/A	568.838	N/A	5.312	down
C269 - 9.337003	16.31 ± 0.26	14.04 ± 0.83	0.0121137	*	-4.81394	-2.26722	N/A	1233.35	N/A	9.337	down
C719 - 5.3269997	13.75 ± 0.21	11.50 ± 0.74	0.00861821	**	-4.74585	-2.24667	N/A	1393.82	N/A	5.327	down
C620 - 5.320002	14.30 ± 0.23	12.27 ± 0.59	0.00651293	**	-4.0894	-2.03189	N/A	1122.16	N/A	5.32	down
C465 - 5.2960005	16.23 ± 0.33	14.33 ± 0.45	0.00505143	**	-3.74471	-1.90485	N/A	568.629	N/A	5.296	down
C508 - 5.337001	15.04 ± 0.14	13.18 ± 0.73	0.0146016	*	-3.629	-1.85957	N/A	1107.65	N/A	5.337	down
C33 H70 N5 P	17.82 ± 0.26	15.97 ± 0.45	0.00496217	**	-3.59922	-1.84768	N/A	568.544	N/A	5.294	down
C38 H84 N7 O2 P5	17.61 ± 0.62	15.83 ± 0.37	0.00921712	**	-3.44689	-1.78529	N/A	826.539	N/A	8.435	down
C99 H16 N4 O21 S3	14.18 ± 0.23	12.41 ± 0.54	0.00765004	**	-3.40951	-1.76957	N/A	846.981	N/A	5.319	down
C32 H68 N6 O2	16.22 ± 0.28	14.46 ± 0.61	0.0116484	*	-3.37785	-1.7561	N/A	569.547	N/A	5.296	down
C85 H27 N27 O6 S5	16.16 ± 0.13	14.43 ± 0.93	0.0486994	*	-3.31653	-1.72967	N/A	842.062	N/A	9.121	down
C572 - 5.335002	14.84 ± 0.15	13.19 ± 0.60	0.0116484	*	-3.14576	-1.65341	N/A	1381.82	N/A	5.335	down
C35 H52 N3 O4 P3	13.89 ± 0.07	12.26 ± 0.33	0.000229343	***	-3.09681	-1.63078	N/A	672.324	N/A	3.806	down
C51 H96 N2 O16 S	15.99 ± 0.42	14.36 ± 0.24	0.00462012	**	-3.09544	-1.63014	N/A	1025.65	N/A	5.331	down
C24 H48 N3 O11 P	14.52 ± 0.72	12.94 ± 0.44	0.0233409	*	-3.00114	-1.58551	N/A	586.309	N/A	5.611	down
C63 H107 N4 O P3 S2	15.49 ± 0.27	13.97 ± 0.16	0.00103005	**	-2.86385	-1.51795	N/A	1093.71	N/A	5.857	down
C53 H10 N5 O13 P3	16.71 ± 0.21	15.19 ± 0.44	0.0066232	**	-2.85238	-1.51217	N/A	1017.96	N/A	5.789	down
C366 - 5.3650007	17.03 ± 0.37	15.56 ± 0.53	0.0159176	*	-2.78124	-1.47573	N/A	1065.08	N/A	5.365	down
C76 H7 N7	15.24 ± 0.35	13.76 ± 0.35	0.0063186	**	-2.77865	-1.47439	N/A	1018.08	N/A	5.796	down
C362 - 5.3650002	17.04 ± 0.37	15.58 ± 0.53	0.0165954	*	-2.74763	-1.45819	N/A	1065.08	N/A	5.365	down
C18 H33 N7 O P4	13.02 ± 0.11	11.57 ± 0.27	0.000186037	***	-2.74009	-1.45423	N/A	488.177	N/A	4.258	down
C43 H91 N16 O7 P3	15.61 ± 0.29	14.17 ± 0.69	0.0385722	*	-2.70422	-1.43521	N/A	1037.65	N/A	5.239	down
C58 H92 N4 O17 S	15.64 ± 0.18	14.22 ± 0.52	0.0121137	*	-2.67576	-1.41995	N/A	575.316	N/A	5.312	down
C62 H19 N8 O P5	17.27 ± 0.36	15.90 ± 0.58	0.0276034	*	-2.59128	-1.37366	N/A	1064.08	N/A	5.371	down
C54 H84 N24 O23 P4	13.96 ± 0.13	12.63 ± 0.45	0.00952807	**	-2.5173	-1.33188	N/A	1561.52	N/A	5.797	down
C23 H26 N8 O28 P4 S	15.94 ± 0.28	14.62 ± 0.26	0.00464912	**	-2.50457	-1.32456	N/A	1018.96	N/A	5.793	down
C34 H51 N O16	14.32 ± 0.07	13.02 ± 0.12	9.13057e-06	***	-2.44881	-1.29208	N/A	730.327	N/A	3.855	down
C36 H40 N23 O4 P5 S3	15.61 ± 0.12	14.32 ± 0.46	0.0111955	*	-2.44522	-1.28996	N/A	1110.16	N/A	5.337	down
C33 H53 N3 O20	13.58 ± 0.16	12.32 ± 0.14	4.41862e-05	***	-2.4041	-1.2655	N/A	812.329	N/A	3.847	down
C30 H53 N3 O S2	16.95 ± 0.16	15.69 ± 0.52	0.0184729	*	-2.39338	-1.25905	N/A	536.371	N/A	6.111	down
C53 H102 N6 O6 P4	19.95 ± 0.18	18.73 ± 0.29	0.00472352	**	-2.3334	-1.22243	N/A	1043.7	N/A	5.801	down
C420 - 5.3480024	16.02 ± 0.21	14.81 ± 0.52	0.0244334	*	-2.30853	-1.20698	N/A	1095.15	N/A	5.348	down
C478 - 5.3609977	15.21 ± 0.20	14.01 ± 0.45	0.0152176	*	-2.28953	-1.19505	N/A	1354.84	N/A	5.361	down
C382 - 5.343999	19.52 ± 0.13	18.32 ± 0.32	0.00522501	**	-2.28873	-1.19455	N/A	545.544	N/A	5.344	down
C160 - 5.3450007	19.52 ± 0.13	18.32 ± 0.32	0.00522501	**	-2.28869	-1.19452	N/A	545.544	N/A	5.345	down
C78 H152 N9 O14 P3 S	15.08 ± 0.17	13.90 ± 0.34	0.0066232	**	-2.2726	-1.18435	N/A	1587.03	N/A	5.808	down
C451 - 5.8090014	14.50 ± 0.15	13.33 ± 0.40	0.0106445	*	-2.25757	-1.17477	N/A	1313.85	N/A	5.809	down
C88 H152 N O16 P3 S3	15.65 ± 0.21	14.49 ± 0.44	0.0152176	*	-2.2439	-1.16601	N/A	834.981	N/A	5.335	down
C351 - 5.6790004	17.27 ± 0.31	16.12 ± 0.50	0.0306807	*	-2.22466	-1.15358	N/A	993.944	N/A	5.679	down
C27 H50 N9 O2 P3	17.26 ± 0.06	16.13 ± 0.15	2.8987e-05	***	-2.18552	-1.12798	N/A	648.324	N/A	3.843	down
C570 - 5.682999	15.06 ± 0.11	13.96 ± 0.21	0.00171721	**	-2.15412	-1.1071	N/A	1522.5	N/A	5.683	down
C46 H83 N28 O22 P5	14.94 ± 0.08	13.84 ± 0.46	0.0187626	*	-2.13629	-1.09511	N/A	1535.5	N/A	5.789	down
C65 H92 O6 S	15.47 ± 0.46	14.38 ± 0.19	0.012046	*	-2.12404	-1.08681	N/A	1023.65	N/A	5.839	down
C397 - 5.341002	15.48 ± 0.22	14.40 ± 0.50	0.0335221	*	-2.11315	-1.07939	N/A	1369.82	N/A	5.341	down
C32 H4 N O23 P5 S4	16.19 ± 0.15	15.11 ± 0.29	0.0059022	**	-2.11301	-1.0793	N/A	1053.68	N/A	5.937	down
C29 H46 N11 O P	14.78 ± 0.15	13.70 ± 0.25	0.00464912	**	-2.11153	-1.07829	N/A	596.369	N/A	5.753	down
C40 H86 N24 O6 S	16.19 ± 0.15	15.11 ± 0.29	0.00590161	**	-2.1064	-1.07478	N/A	1053.68	N/A	5.948	down
C592 - 5.7969985	14.40 ± 0.08	13.32 ± 0.33	0.00752415	**	-2.10609	-1.07457	N/A	1548.51	N/A	5.797	down
C80 H150 N5 O23 P3 S	15.79 ± 0.09	14.73 ± 0.42	0.0152176	*	-2.08313	-1.05875	N/A	837.99	N/A	5.332	down
C143 - 5.3489995	19.72 ± 0.18	18.67 ± 0.37	0.0118542	*	-2.07883	-1.05577	N/A	544.625	N/A	5.349	down
C21 H47 N25 O17 P4	17.17 ± 0.41	16.14 ± 0.38	0.0306807	*	-2.03794	-1.02711	N/A	523.635	N/A	5.818	down
C46 H31 N21 O28 P4 S2	14.11 ± 0.21	13.12 ± 0.22	0.00505143	**	-1.989	-0.99204	N/A	1514.01	N/A	5.778	down
C63 H21 N3 O3 P4	18.25 ± 0.35	17.27 ± 0.22	0.0111955	*	-1.96822	-0.976894	N/A	992.058	N/A	5.663	down
C46 H85 N26 O3 P S	15.78 ± 0.43	14.80 ± 0.30	0.0262855	*	-1.96342	-0.973367	N/A	1113.68	N/A	5.471	down
C34 H21 N4 O22 P5	18.90 ± 0.32	17.96 ± 0.24	0.0116484	*	-1.91099	-0.934317	N/A	992.94	N/A	5.667	down
C421 - 5.811001	16.03 ± 0.17	15.10 ± 0.30	0.0100486	*	-1.90158	-0.927198	N/A	1053.68	N/A	5.811	down
C364 - 5.7969985	15.34 ± 0.09	14.42 ± 0.29	0.00765004	**	-1.89546	-0.922546	N/A	1300.85	N/A	5.797	down
C36 H41 N5 P2	16.10 ± 0.21	15.18 ± 0.45	0.0408177	*	-1.89159	-0.919602	N/A	303.649	N/A	5.29	down
C49 H13 N3 O14 P4	19.54 ± 0.31	18.64 ± 0.22	0.0111955	*	-1.87134	-0.90407	N/A	991.938	N/A	5.666	down
C32 H55 N7 P2	14.72 ± 0.26	13.84 ± 0.25	0.0111955	*	-1.83082	-0.872492	N/A	600.405	N/A	6.387	down
C35 H52 N16 O	14.65 ± 0.15	13.81 ± 0.42	0.0430881	*	-1.78459	-0.83559	N/A	713.455	N/A	7.743	down
C38 H41 N	14.72 ± 0.24	13.90 ± 0.24	0.0111955	*	-1.77663	-0.82914	N/A	512.336	N/A	5.149	down
C54 H100 N2 O14 P2	22.49 ± 0.23	21.67 ± 0.29	0.0158204	*	-1.77274	-0.825983	N/A	1063.67	N/A	5.368	down
C343 - 5.675999	16.79 ± 0.24	15.99 ± 0.38	0.0452916	*	-1.73764	-0.797127	N/A	498.62	N/A	5.676	down
C54 H36 O15 P2 S	14.91 ± 0.19	14.12 ± 0.31	0.0194756	*	-1.7305	-0.791189	N/A	1019.13	N/A	5.671	down
C31 H67 N5	15.93 ± 0.24	15.14 ± 0.22	0.0111955	*	-1.72927	-0.790165	N/A	510.549	N/A	5.984	down
C259 - 5.8020015	17.79 ± 0.14	17.01 ± 0.23	0.00765004	**	-1.7194	-0.781908	N/A	522.771	N/A	5.802	down
C9 H7 N O	16.17 ± 0.18	15.41 ± 0.16	0.00505143	**	-1.68784	-0.755181	N/A	146.06	N/A	1.136	down
C19 H44 N11 O29 P5	18.45 ± 0.14	17.73 ± 0.22	0.00861821	**	-1.64753	-0.720308	N/A	523.555	N/A	5.802	down
C79 - 5.811001	20.20 ± 0.13	19.49 ± 0.19	0.00651293	**	-1.63334	-0.707825	N/A	522.552	N/A	5.811	down
C75 H15 N16 O23 P	16.40 ± 0.08	15.70 ± 0.29	0.0187536	*	-1.61881	-0.69493	N/A	1561.01	N/A	5.798	down
C38 H29 N22 O6 P5	20.17 ± 0.10	19.49 ± 0.19	0.00651293	**	-1.59761	-0.675915	N/A	522.552	N/A	5.8	down
C514 - 5.662001	14.90 ± 0.27	14.22 ± 0.16	0.0132344	*	-1.59615	-0.674599	N/A	1506.48	N/A	5.662	down
C7 H14 N8 O4	17.45 ± 0.09	16.79 ± 0.11	0.000186037	***	-1.58249	-0.662197	N/A	275.12	N/A	4.27	down
C50 H97 N20 P S2	17.24 ± 0.11	16.59 ± 0.26	0.0194756	*	-1.56674	-0.64777	N/A	1073.75	N/A	6.412	down
C87 H146 N21 P5	14.44 ± 0.14	13.80 ± 0.27	0.0244334	*	-1.55636	-0.638174	N/A	821.547	N/A	6.437	down
C9 H9 N O	16.06 ± 0.15	15.42 ± 0.10	0.00379877	**	-1.55438	-0.636339	N/A	148.076	N/A	1.347	down
C20 H28	17.50 ± 0.15	16.88 ± 0.26	0.0272338	*	-1.53076	-0.614246	N/A	269.227	N/A	6.477	down
C76 H130 N21 O9 P	17.04 ± 0.13	16.43 ± 0.25	0.020292	*	-1.52942	-0.612982	N/A	1535	N/A	5.787	down
C477 - 5.3939986	14.42 ± 0.20	15.03 ± 0.25	0.030093	*	1.52136	0.605359	N/A	1593.49	N/A	5.394	up
C39 H79 N7 O	14.32 ± 0.19	14.95 ± 0.21	0.0152176	*	1.54705	0.629523	N/A	684.626	N/A	9.002	up
C38 H75 N9 O3 P2	18.10 ± 0.21	18.89 ± 0.29	0.0180828	*	1.73279	0.793093	N/A	768.553	N/A	8.148	up
C32 H58 N3 P3	14.27 ± 0.37	15.06 ± 0.19	0.0194756	*	1.73792	0.797364	N/A	578.392	N/A	5.399	up
C55 H98 O14 P2 S	16.84 ± 0.10	17.65 ± 0.31	0.0146016	*	1.7472	0.805042	N/A	539.315	N/A	5.402	up
C39 H83 N9 O	13.41 ± 0.21	14.23 ± 0.14	0.00464912	**	1.76727	0.821521	N/A	694.68	N/A	8.999	up
C79 H22 N10 O21 P4 S	15.19 ± 0.09	16.06 ± 0.24	0.00560683	**	1.82202	0.865542	N/A	801.989	N/A	5.41	up
C79 H136 N13 O17 P S	15.19 ± 0.09	16.06 ± 0.24	0.00560683	**	1.82202	0.865542	N/A	801.989	N/A	5.41	up
C621 - 5.401998	12.97 ± 0.27	13.92 ± 0.36	0.0208912	*	1.93651	0.953457	N/A	1318.81	N/A	5.402	up
C442 - 5.408001	13.91 ± 0.15	15.01 ± 0.38	0.0111955	*	2.13044	1.09115	N/A	1321.82	N/A	5.408	up
C64 H77 N30 O6 P5 S2	12.87 ± 0.22	14.01 ± 0.40	0.012583	*	2.20961	1.14379	N/A	1581.48	N/A	5.411	up
C37 H3 O P5 S	13.53 ± 0.38	14.77 ± 0.40	0.0147433	*	2.3751	1.24799	N/A	672.848	N/A	9.17	up
C1025 - 12.905	12.89 ± 0.28	14.36 ± 0.27	0.00379877	**	2.76963	1.46969	N/A	877.081	N/A	12.905	up
C45 H73 N9	13.79 ± 0.59	15.38 ± 0.46	0.0158204	*	3.0088	1.58919	N/A	740.609	N/A	9.164	up
C82 H137 N5 O24	13.09 ± 0.44	14.68 ± 0.21	0.00464912	**	3.02268	1.59583	N/A	1576.97	N/A	5.642	up
C11 H11 N O2	9.78 ± 0.51	11.46 ± 0.43	0.0068429	**	3.22377	1.68875	N/A	190.085	N/A	0.494	up
C40 H85 N9 O	13.61 ± 0.46	15.44 ± 0.50	0.00861821	**	3.55071	1.82811	N/A	708.697	N/A	9.169	up
C16 H42 N18 O2	12.75 ± 1.24	15.30 ± 0.65	0.0244334	*	5.85906	2.55067	N/A	501.37	N/A	7.179	up
C49 H102 N6 O9 S5	10.58 ± 0.47	13.63 ± 0.69	0.00464912	**	8.28012	3.04965	N/A	540.321	N/A	5.618	up
C685 - 6.9680014	N/A ± N/A	3.62 ± N/A	0	***	12.2771	3.6179	N/A	343.389	N/A	6.968	up
C36 H76 N4 O3 P2	N/A ± N/A	6.71 ± N/A	0	***	104.516	6.70758	N/A	675.674	N/A	7.972	up
C981 - 8.710001	N/A ± N/A	7.36 ± 1.13	0	***	164.239	7.35966	N/A	765.127	N/A	8.71	up
C9 H13 N6 O2 P	N/A ± N/A	8.40 ± 0.63	0	***	337.42	8.3984	N/A	269.182	N/A	0.633	up
