# Supplementary material for: Exploratory Metabolomics Profiling in the Kainic Acid Rat Model Reveals Depletion of 25-Hydroxyvitamin D3 during Epileptogenesis
Source: Sci Rep. 2016 Aug 16;6:31424. doi: 10.1038/srep31424 (PMC4985632; doi:10.1038/srep31424)
Supplement: Supplementary Table S3 [file srep31424-s4.xls]

## Sheet: Supplementary Table S4
Supplementary Table S3: Overlap and uniqueness of changing annotated compounds in the two different matrices at the three examined time points. Matrix and time point of change are listed with the number of metabolites that change within the respective matrix at the respective time point, and metabolite names. Information is shown in form of Venn diagrams in Supplementary Figure S1.
Matrix and time point	# of metabolites	Metabolites
Hip 12 wk - Hip 1 wk - Hip 48 h - Plas 12 wk - Plas 48 h	1	Hypoxanthine
Hip 12 wk - Hip 1 wk - Hip 48 h - Plas 12 wk	1	Cer(d18:0/24:1(15Z))
Hip 12 wk - Hip 1 wk - Hip 48 h	12	Cer(d14:1/20:0)
		3-Galactosyllactose
		Cer(d18:1/23:0)
		Tyr-Thr-OH
		16:0 Cholesteryl ester
		Cer(d14:1/26:0)
		DG(16:0/20:5(5Z,8Z,11Z,14Z,17Z)/0:0)[iso2]
		1,4-beta-D-Glucan
		18:1 Cholesteryl ester
		LacCer(d18:0/24:1)
		Maltotetraose
		22:6 Cholesteryl ester
Hip 1 wk - Hip 48 h	13	DG(18:1(9Z)/20:5(5Z,8Z,11Z,14Z,17Z)/0:0)[iso2]
		Spermic acid 2
		1alpha-hydroxy-26,27-dinorvitamin D3 25-carboxylic acid
		PC(O-18:0/13:0)
		NeuAcα2-3Galβ1-3GalNAcβ1-4(9-OAc-NeuAcα2-8NeuAcα2-3)Galβ1-4Glcβ-Cer(d18:1/18:0)
		DG(18:1(9Z)/22:3(10Z,13Z,16Z)/0:0)[iso2]
		Butyrylcarnitine
		PS(18:0/22:6(4Z,7Z,10Z,13Z,16Z,19Z))
		DG(20:1(11Z)/20:5(5Z,8Z,11Z,14Z,17Z)/0:0)[iso2]
		Heptadecanoyl carnitine
		DG(18:3(9Z,12Z,15Z)/20:5(5Z,8Z,11Z,14Z,17Z)/0:0)[iso2]
		PC(O-20:0/13:0)
		Propionylcarnitine
Hip 48 h - Plas 48 h	1	Citrulline
Hip 12 wk - Hip 1 wk	13	DG(17:2(9Z,12Z)/22:5(7Z,10Z,13Z,16Z,19Z)/0:0)[iso2]
		12alpha-Hydroxy-5beta-cholestan-3-one
		7-dehydrocholesterol
		Glutamyl-Tyrosine
		N-Formyl-L-glutamic acid
		Methionyl-Proline
		PE(O-16:0/0:0)
		TG(14:1(9Z)/16:1(9Z)/o-18:0)
		DG(16:1(9Z)/22:4(7Z,10Z,13Z,16Z)/0:0)[iso2]
		PE(P-16:0/0:0)
		20:4 Cholesteryl ester
		Iminodiacetic acid
		PS(19:1(9Z)/21:0)
Hip 1 wk - Plas 48 h	7	PC(18:2(2E,4E)/0:0)
		PC(20:0/0:0)
		11Z-Octadecenylcarnitine
		D-Proline
		Tetrahydrodeoxycorticosterone
		DHA
		Palmitoylcarnitine
Hip 1 wk - Plas 1 wk	1	GlcCer(d18:1/24:0)
Hip 1 wk - Plas 12 wk	1	PC(O-18:1(1E)/0:0)
Plas 1 wk - Plas 48 h	1	TG(15:0/17:0/22:4(7Z,10Z,13Z,16Z))[iso6]
Plas 12 wk - Plas 48 h	10	PC(22:4(7Z,10Z,13Z,16Z)/0:0)
		LysoPC(18:1(9Z))
		PC(0:0/20:4(5Z,8Z,11Z,14Z))
		LysoPC(20:4(5Z,8Z,11Z,14Z))
		MIPC(d18:0/20:0)
		PS(17:2(9Z,12Z)/18:4(6Z,9Z,12Z,15Z))
		PC(16:1(9E)/0:0)
		Neurine
		PC(16:0/5:0(COOH))
		1b,3a,7a-Trihydroxy-5b-cholanoic acid
Plas 12 wk - Plas 1 wk	1	GlcCer(d18:1/24:1(15Z))
Hip 48 h	3	TG(14:1(9Z)/19:1(9Z)/21:0)[iso6]
		Hydroxybutyrylcarnitine
		PS(P-20:0/20:0)
Hip 1 wk	77	Lys Cys Lys Phe
		TG(13:0/18:0/19:1(9Z))[iso6]
		Cer(d18:0/26:1(17Z))
		12alpha-Methylpregna-4,9(11)-diene-3,20-dione
		Cholesterol
		Hydroxyprolyl-Histidine
		5-Methylcytidine
		PE-Cer(d15:2(4E,6E)/22:0)
		PC(O-16:0/0:0)
		PE(14:1(9Z)/20:1(11Z))
		PC(O-16:0/O-18:0)
		DG(18:0/18:0/0:0)[rac]
		MG(20:2(11Z,14Z)/0:0/0:0)
		4-Aminobutyraldehyde
		PC(P-18:0/22:6(4Z,7Z,10Z,13Z,16Z,19Z))
		N-Acetylserine
		3-Deoxyvitamin D3
		LacCer(d18:0/16:0)
		DG(15:1(9Z)/19:0/0:0)[iso2]
		Cer(d14:2(4E,6E)/24:0)
		TG(16:0/18:2(9Z,12Z)/22:5(7Z,10Z,13Z,16Z,19Z))[iso6]
		20:5 Cholesteryl ester
		Cer(d18:1/24:1(15Z))
		PC(O-16:0/17:1(9Z))
		PS(20:3(8Z,11Z,14Z)/0:0)
		PC(O-18:0/21:0)
		Aminoadipic acid
		Ganglioside GM3 (d18:1/18:0)
		DG(18:0/20:5(5Z,8Z,11Z,14Z,17Z)/0:0)[iso2]
		PC(16:0/O-1:0)
		Adenosine
		Vaccenyl carnitine
		TG(14:1(9Z)/19:0/21:0)[iso6]
		DG(16:0/18:3(9Z,12Z,15Z)/0:0)[iso2]
		PI(P-16:0/22:6(4Z,7Z,10Z,13Z,16Z,19Z))
		L-Acetylcarnitine
		Cer(d14:2(4E,6E)/20:0)
		SM(d16:1/20:1)
		Cer(d18:2/22:0)
		PS(20:2(11Z,14Z)/18:2(9Z,12Z))
		PC(20:2(11Z,14Z)/17:2(9Z,12Z))
		LysoPC(20:4(8Z,11Z,14Z,17Z))
		CerP(d18:1/24:1(15Z))
		PE-Cer(d15:1(4E)/22:0(2OH))
		(5Z,7E)-(1S,3R,20R)-24a,24b,24c-trihomo-9,10-seco-22-thia-5,7,10(19)-cholestatriene-1,3,25-triol
		PC(16:1(7Z)/22:6(4Z,7Z,10Z,13Z,16Z,19Z))
		PC(P-18:0/13:0)
		Trp-TyrMe-OH
		LacCer(d18:1/20:0)
		N-Acetyl-D-quinovosamine
		PI(18:2(9Z,12Z)/20:3(5Z,8Z,11Z))
		Leu Pro Asn
		DG(18:2(9Z,12Z)/22:2(13Z,16Z)/0:0)[iso2]
		TG(16:1(9Z)/o-18:0/20:5(5Z,8Z,11Z,14Z,17Z))
		Cervonyl carnitine
		N,N-dimethylsphingosine
		PC(20:2(11Z,14Z)/13:0)
		NeuAcalpha2-3Galbeta1-3(NeuAcalpha2-6)GalNAcbeta1-4Galbeta1-4Glcbeta-Cer(d18:1/18:0)
		LacCer(d18:1/24:1(15Z))
		PE-Cer(d15:2(4E,6E)/18:0(2OH))
		MG(18:0e/0:0/0:0)
		PC(22:1(11Z)/18:3(6Z,9Z,12Z))
		PC(O-16:0/O-2:0)
		PC(P-15:0/0:0)
		Palmitoleoyl-EA
		PG(22:6(4Z,7Z,10Z,13Z,16Z,19Z)/22:6(4Z,7Z,10Z,13Z,16Z,19Z))
		GlcCer(d18:1/26:1(17Z))
		LysoPC(24:1(15Z))
		PI(20:2(11Z,14Z)/20:5(5Z,8Z,11Z,14Z,17Z))
		N-oleoyl phenylalanine
		Inosine
		PE(P-20:0/22:2(13Z,16Z))
		3alpha,7alpha,12alpha-Trihydroxy-24-nor-5beta-cholan-23-al
		2-Methylbutyroylcarnitine
		2-amino-octadecanoic acid
		PC(22:2(13Z,16Z)/22:4(7Z,10Z,13Z,16Z))
		SM(d16:1/18:0)
Hip 12 wk	7	PC(20:0/10:0)
		N-arachidonoyl tyrosine
		NeuAcα2-8NeuAcα2-3Galβ1-3GalNAcβ1-4(NeuAcα2-8NeuAcα2-3)Galβ1-4Glcβ-Cer(d18:1/18:0)
		C18:2n-2,6
		PE(22:6(4Z,7Z,10Z,13Z,16Z,19Z)/0:0)
		cis-14-eicosenoic acid
		PI(18:1(9Z)/20:3(8Z,11Z,14Z))
Plas 48 h	86	PC(0:0/18:1(9Z))
		PC(18:3(9Z,12Z,15Z)/18:4(6Z,9Z,12Z,15Z))
		TG(15:1(9Z)/18:1(9Z)/22:2(13Z,16Z))[iso6]
		22:0-Glc-Stigmasterol
		TG(16:1(9Z)/20:4(5Z,8Z,11Z,14Z)/22:3(10Z,13Z,16Z))[iso6]
		1,4-cholestadienone
		DG(18:3(6Z,9Z,12Z)/20:5(5Z,8Z,11Z,14Z,17Z)/0:0)[iso2]
		TG(14:1(9Z)/20:0/20:5(5Z,8Z,11Z,14Z,17Z))[iso6]
		LysoPC(16:1(9Z))
		4alpha-hydroxymethyl-4beta-methyl-5alpha-cholesta-8-en-3beta-ol
		LysoPC(15:0)
		NeuAcalpha2-3Galbeta-Cer(d18:1/16:0)
		PI(22:1(11Z)/22:0)
		PS(19:1(9Z)/22:6(4Z,7Z,10Z,13Z,16Z,19Z))
		PI(21:0/22:1(11Z))
		N-Methyl-a-aminoisobutyric acid
		PC(17:1(10Z)/0:0)
		TG(13:0/17:0/18:3(6Z,9Z,12Z))[iso6]
		DG(14:1(9Z)/20:2(11Z,14Z)/0:0)[iso2]
		LysoPC(20:3(5Z,8Z,11Z))
		Glucosamine 6-sulfate
		TG(14:0/18:1(9Z)/22:5(7Z,10Z,13Z,16Z,19Z))[iso6]
		TG(13:0/18:4(6Z,9Z,12Z,15Z)/20:0)[iso6]
		PA(P-16:0/20:5(5Z,8Z,11Z,14Z,17Z))
		DG(14:0/20:4(5Z,8Z,11Z,14Z)/0:0)[iso2]
		PC(O-16:0/16:1(9Z))
		Ala His Gln
		LysoPC(18:2(9Z,12Z))
		TG(13:0/18:1(9Z)/22:3(10Z,13Z,16Z))[iso6]
		1alpha,25-dihydroxy-19-nor-22-oxavitamin D3
		PS(21:0/20:4(5Z,8Z,11Z,14Z))
		PC(20:3(8Z,11Z,14Z)/0:0)
		PI(20:3(8Z,11Z,14Z)/20:5(5Z,8Z,11Z,14Z,17Z))
		TG(13:0/18:4(6Z,9Z,12Z,15Z)/20:5(5Z,8Z,11Z,14Z,17Z))[iso6]
		Cer(d18:0/h24:0)
		PC(20:2(11Z,14Z)/0:0)
		DG(18:3(9Z,12Z,15Z)/22:5(7Z,10Z,13Z,16Z,19Z)/0:0)[iso2]
		1alpha,25-dihydroxy-26-methylvitamin D3
		2α-(3-Hydroxypropyl)-1α,25-dihydroxy-19-norvitamin D3
		DG(15:0/22:5(7Z,10Z,13Z,16Z,19Z)/0:0)[iso2]
		NeuGcalpha2-3Galbeta1-3GalNAcbeta1-4Galbeta1-4Glcbeta-Cer(d18:1/24:1(15Z))
		1α-hydroxy-26,27-dimethylvitamin D3
		DG(16:1(9Z)/20:5(5Z,8Z,11Z,14Z,17Z)/0:0)[iso2]
		TG(13:0/18:2(9Z,12Z)/19:1(9Z))[iso6]
		Trp Glu Ile
		PC(15:0/0:0)
		PA(P-18:0/13:0)
		LysoPC(18:3(9Z,12Z,15Z))
		LysoPC(14:0)
		PC(18:3(9Z,12Z,15Z)/20:3(8Z,11Z,14Z))
		PI(20:5(5Z,8Z,11Z,14Z,17Z)/20:4(5Z,8Z,11Z,14Z))
		PC(22:0/12:0)
		TG(16:1(9Z)/20:5(5Z,8Z,11Z,14Z,17Z)/22:1(13Z))[iso6]
		TG(15:0/18:3(6Z,9Z,12Z)/21:0)[iso6]
		TG(18:3(6Z,9Z,12Z)/20:5(5Z,8Z,11Z,14Z,17Z)/22:4(7Z,10Z,13Z,16Z))[iso6]
		PA(13:0/18:0)
		TG(14:1(9Z)/17:1(9Z)/22:3(10Z,13Z,16Z))[iso6]
		1α,25-dihydroxy-26,27-dimethylvitamin D3
		1,25-Dihydroxyvitamin D3 3-glycoside
		PC(P-17:0/0:0)
		1alpha,25-dihydroxy-24a,24b-dihomovitamin D3
		TG(18:0/20:5(5Z,8Z,11Z,14Z,17Z)/20:5(5Z,8Z,11Z,14Z,17Z))[iso3]
		DG(18:4(6Z,9Z,12Z,15Z)/18:3(9Z,12Z,15Z)/0:0)[iso2]
		PI(12:0/14:0)
		1-Hydroxyvitamin D3 diacetate
		PC(20:1(9Z)/0:0)
		2alpha-(3-Hydroxypropyl)-1alpha,25-dihydroxy-19-norvitamin D3
		DG(17:2(9Z,12Z)/20:5(5Z,8Z,11Z,14Z,17Z)/0:0)[iso2]
		(R)-(16,16-dimethyldocosa-cis-5,8,11,14-tetraenoyl)-1'-hydroxy-2'-propylamine
		PC(O-18:2(9Z,12Z)/2:0)
		5-Methyldeoxycytidine
		PE(13:0/13:0)
		PC(O-22:2(13Z,16Z)/22:3(10Z,13Z,16Z))
		SM(d18:1/26:1(17Z))
		DG(16:0/20:3(8Z,11Z,14Z)/0:0)[iso2]
		TG(13:0/17:2(9Z,12Z)/20:2(11Z,14Z))[iso6]
		PC(O-12:0/2:0)
		PGP(18:1(11Z)/20:3(8Z,11Z,14Z))
		Ser Cys
		Cer(d20:0/20:0(2OH))
		TG(13:0/18:3(9Z,12Z,15Z)/20:0)[iso6]
		TG(16:0/18:2(9Z,12Z)/22:4(7Z,10Z,13Z,16Z))[iso6]
		DG(20:3(8Z,11Z,14Z)/22:5(7Z,10Z,13Z,16Z,19Z)/0:0)[iso2]
		15beta-hydroxycholestane
		PC(22:6(4Z,7Z,10Z,13Z,16Z,19Z)/22:6(4Z,7Z,10Z,13Z,16Z,19Z))
		2beta-methyl-3-epi-1beta,25-dihydroxyvitamin D3
Plas 1 wk	4	3-Deoxyarabinohexonic acid
		Valyl-Hydroxyproline
		GlcCer(d18:1/23:0)
		PC(18:1(9Z)/18:2(6Z,9Z))
Plas 12 wk	29	(5Z,7E)-(1S,3R,20R)-26,27-diethyl-9,10-seco-22-thia-5,7,10(19)-cholestatriene-1,3,25-triol
		2E-tetradecenoyl-CoA
		3alpha,6alpha,12alpha-Trihydroxy-5beta-cholan-24-oic Acid
		22:2-Glc-Stigmasterol
		PS(22:6(4Z,7Z,10Z,13Z,16Z,19Z)/22:6(4Z,7Z,10Z,13Z,16Z,19Z))
		LysoPC(16:0)
		PC(22:6(4Z,7Z,10Z,13Z,16Z,19Z)/0:0)
		PC(O-1:0/16:0)
		3alpha,6alpha,7alpha-Trihydroxy-5alpha-cholan-24-oic Acid
		LysoPC(22:6(4Z,7Z,10Z,13Z,16Z,19Z))
		MGDG(20:5(5Z,8Z,11Z,14Z,17Z)/16:3(7Z,10Z,13Z))
		Galbeta1-4GlcNAcalpha1-3Galbeta1-4GlcNAcbeta1-3Galbeta1-4Glcbeta-Cer(d18:1/22:0)
		7,10,13-docosatrienoic acid
		PE(18:3(9Z,12Z,15Z)/20:1(11Z))
		PS(20:4(5Z,8Z,11Z,14Z)/19:1(9Z))
		Cer(d18:1/25:0)
		TG(18:4(6Z,9Z,12Z,15Z)/20:5(5Z,8Z,11Z,14Z,17Z)/22:6(4Z,7Z,10Z,13Z,16Z,19Z))[iso6]
		PE(20:4(5Z,8Z,11Z,14Z)/22:6(4Z,7Z,10Z,13Z,16Z,19Z))
		13,16,19-docosatrienoic acid
		Val Gly Gly
		1,3,12-Trihydroxycholan-24-oic acid
		3alpha,7beta,12alpha-Trihydroxy-5alpha-cholan-24-oic Acid
		PGP(18:1(11Z)/22:5(7Z,10Z,13Z,16Z,19Z))
		PE-Cer(d16:1(4E)/23:0)
		Thr Asp Phe
		3-Oxo-5beta-chol-14-en-24-oic Acid
		tetracosahexaenoic acid
		Cer(d18:1/26:1(17Z))
		TG(18:2(9Z,12Z)/20:4(5Z,8Z,11Z,14Z)/20:5(5Z,8Z,11Z,14Z,17Z))[iso6]
