# Supplementary material for: Exploratory Metabolomics Profiling in the Kainic Acid Rat Model Reveals Depletion of 25-Hydroxyvitamin D3 during Epileptogenesis
Source: Sci Rep. 2016 Aug 16;6:31424. doi: 10.1038/srep31424 (PMC4985632; doi:10.1038/srep31424)
Supplement: Supplementary Table S4 [file srep31424-s5.xls]

## Sheet: Supplementary Table S5
Supplementary Table S4: Overlap and uniqueness of changing unannotated compounds in the two different matrices at the three examined time points. Matrix and time point of change are listed with the number of metabolites that change within the respective matrix at the respective time point, and metabolite annotations (chemical formula or compound number). Information is shown in form of Venn diagr…
Matrix and time point	# of metabolites	Metabolites
Hip 12 wk - Hip 1 wk - Hip 48 h	4	C43 H92 N8 O
		C727 - 8.918
		C26 H2 O8 P4 S3
		C24 H38 N6 O4
Plas 12 wk - Plas 1 wk - Plas 48 h	1	C9 H7 N O
Hip 1 wk - Hip 48 h	9	C42 H86 N15 O3 P
		C11 H10 N4 O6
		C419 - 9.1950035
		C50 H5 N2 O3 P5
		C36 H75 N7 O
		C41 H77 N7 O
		C49 H93 N3 S3
		C32 H63 N5
		C38 H76 N3 O2 P
Hip 12 wk - Hip 48 h	1	C30 H62 N3 O P
Hip 12 wk - Hip 1 wk	11	C28 H27 N12 O20 P5
		C283 - 8.048998
		C43 H79 N5
		C10 H19 N3 O
		C47 H92 N12 O10 S
		C48 H92 N4 O17 S
		C16 H27 N8 O2 P3
		C117 - 4.9580016
		C50 H88 N18 O P4
		C14 H3 O10 P5 S
		C21 H21 N10 O21 P3
Hip 1 wk - Plas 48 h	2	C7 H4 N2 O18 P4
		C8 H O9 P3
Hip 1 wk - Plas 12 wk	1	C24 H48 N3 O11 P
Plas 1 wk - Plas 48 h	5	C18 H37 N7
		C1082 - 7.404003
		C33 H50 O8
		C23 H43 N11
		C46 H97 N11 O5
Plas 12 wk - Plas 48 h	58	C27 H50 N9 O2 P3
		C51 H96 N2 O16 S
		C32 H55 N7 P2
		C85 H27 N27 O6 S5
		C442 - 5.408001
		C362 - 5.3650002
		C55 H98 O14 P2 S
		C20 H28
		C19 H44 N11 O29 P5
		C43 H91 N16 O7 P3
		C478 - 5.3609977
		C78 H152 N9 O14 P3 S
		C79 H22 N10 O21 P4 S
		C21 H47 N25 O17 P4
		C64 H77 N30 O6 P5 S2
		C9 H9 N O
		C570 - 5.682999
		C477 - 5.3939986
		C592 - 5.7969985
		C53 H10 N5 O13 P3
		C981 - 8.710001
		C421 - 5.811001
		C76 H7 N7
		C54 H100 N2 O14 P2
		C87 H146 N21 P5
		C63 H21 N3 O3 P4
		C451 - 5.8090014
		C31 H67 N5
		C38 H29 N22 O6 P5
		C685 - 6.9680014
		C621 - 5.401998
		C62 H19 N8 O P5
		C51 H110 N26
		C38 H41 N
		C53 H102 N6 O6 P4
		C23 H26 N8 O28 P4 S
		C75 H15 N16 O23 P
		C16 H42 N18 O2
		C40 H86 N24 O6 S
		C364 - 5.7969985
		C33 H53 N3 O20
		C32 H4 N O23 P5 S4
		C50 H97 N20 P S2
		C420 - 5.3480024
		C46 H31 N21 O28 P4 S2
		C34 H21 N4 O22 P5
		C79 - 5.811001
		C11 H11 N O2
		C54 H36 O15 P2 S
		C29 H46 N11 O P
		C34 H51 N O16
		C30 H53 N3 O S2
		C63 H107 N4 O P3 S2
		C54 H84 N24 O23 P4
		C18 H33 N7 O P4
		C79 H136 N13 O17 P S
		C366 - 5.3650007
		C259 - 5.8020015
Plas 12 wk - Plas 1 wk	1	C9 H13 N6 O2 P
Hip 48 h	7	C11 H16 O2
		C16 H38 N2
		C334 - 6.8739967
		C54 H17 N2 O2 P S3
		C567 - 7.8309975
		C35 H78 N23 O P5
		C16 H24 O
Hip 1 wk	133	C26 H47 N11 O P4
		C14 H O23 P3
		C29 H3 O10 P5 S5
		C8 H7 N4 P
		C22 H36 N17 O P
		C7 H22 N6 O P2
		C207 - 7.703002
		C42 H78 N8 O3 P4
		C15 H6 O24 P4 S
		C28 H20 N16 O29 P4
		C916 - 7.599
		C20 H50 N8 O2 S
		C41 H17 N6 O P5
		C33 H54 N4 O3
		C22 H40 N2 S
		C273 - 5.4839983
		C32 H54 N14
		C31 H47 N O
		C201 - 6.0820003
		C48 H91 N O3 P2 S
		C9 H6 O10 P4 S
		C798 - 7.9470024
		C42 H90 N8 O
		C592 - 5.619002
		C766 - 5.931
		C62 - 6.3269997
		C30 H65 N5
		C74 H76 N25 O5 P5
		C603 - 6.36
		C32 H69 N9 P2
		C478 - 5.4920006
		C15 - 3.914001
		C265 - 8.9470005
		C99 - 4.507002
		C23 H2 O23 P4
		C10 H12 N8 O13 P2
		C14 H23 O6 P
		C15 H13 N6 O18 P
		C31 H49 N O4 P2
		C636 - 8.128001
		C8 H15 N4 O3 P
		C28 H6 N2 O15 P2 S
		C38 H74 O2 P2
		C530 - 8.115998
		C406 - 8.115998
		C27 H59 N9 O
		C597 - 6.2989974
		C135 - 8.682003
		C37 H6 N O P5 S
		C53 H92 N7 O P3 S
		C55 H91 N2 O10 P5
		C170 - 4.4989996
		C41 H41 N3 O
		C41 H76 N4
		C64 H123 N20 O P3 S
		C27 H2 O2 P4 S2
		C400 - 7.858998
		C21 H12 N3 O17 P5 S
		C30 H48 N3 O P3
		C15 H O22 P3
		C8 H4 O13 P4
		C38 H81 N6 O P S
		C9 H18 N4 P2
		C39 H6 N P5 S
		C23 H49 N5 S
		C8 H19 N7 O3
		C38 H76 O2 P2
		C50 - 4.959
		C14 H25 N4 O19 P3 S
		C22 H23 N14 O28 P5
		C39 H48 O3
		C64 H99 O2 P S
		C34 H65 N21 P4
		C45 H68 N8 O2
		C8 H24 N4 P4
		C225 - 8.117998
		C56 H5 P5
		C44 H92 N8 O
		C28 H59 N3
		C78 H19 N O11 P2
		C36 H51 N P2 S
		C125 - 0.3929999
		C47 H84 N18
		C35 H59 N2 P S
		C37 H75 N O3 S
		C35 H43 N5
		C510 - 8.106998
		C18 H3 O16 P5 S
		C41 H77 N22 O2 P5
		C41 H74 N11 O P
		C34 H40 N7 P
		C15 H4 O26 P4
		C5 H2 O5 P2 S
		C21 H40 N13 P
		C24 H37 N2 P
		C15 H5 O18 P5
		C21 H45 N4 O P
		C35 H64 N O P
		C35 H64 N13 P
		C38 H76 N2 O P2 S2
		C22 H3 O25 P5
		C58 H113 N24 O P3
		C53 H28 S5
		C51 H13 N3 O4
		C55 H O10 P
		C28 H59 N O5 P4
		C49 H2 N P3 S
		C573 - 7.636997
		C52 H106
		C14 - 3.911001
		C25 H44 N9 O P3
		C817 - 5.630998
		C46 H93 N5 P2 S
		C358 - 6.0789986
		C38 H45 N5 O3
		C55 H100 N O3 P3 S2
		C68 H120 N16 P4
		C23 H46 N5 O3 P3
		C15 H2 O14 P4
		C43 H73 N9 O P4
		C26 H38 N9 P
		C39 H77 N4 O3 P
		C19 H21 N14 O8 P5 S
		C54 H103 O10 P3
		C20 H51 N8 O5 P
		C455 - 6.080998
		C39 H84 N9 O P3
		C29 H63 N5
		C30 H55 N11 O P4
		C18 H6 O28 P4
		C44 H60 O4
		C961 - 6.0820003
		C71 H125 N15 P2
Hip 12 wk	4	C25 H21 N16 O14 P5
		C35 H71 N4 O3 P
		C56 H111 O5 P S
		C523 - 7.0489974
Plas 48 h	177	C10 H18 N2 O2 P2
		C22 H55 N13 O26 P4
		C63 H113 O9 P S
		C50 H91 N6 O2 P
		C282 - 5.386001
		C1091 - 5.156999
		C56 H108 N2 O6 S5
		C11 H26 N2 O3 P2
		C57 H114 N16 O
		C9 H16 O6
		C35 H58 N5 O7 P S3
		C35 H24 N2 O3
		C53 H4 O2 P4 S
		C11 H6 N3 P3
		C22 H24 N7 O25 P
		C79 H147 N3 O18 P4
		C50 H21 O7 P S2
		C329 - 5.3939986
		C59 H100 N4 O8 P2 S2
		C35 H54 N3 O2 P
		C49 H36 N16 O30 P4 S4
		C427 - 9.293
		C26 H55 N O5 P4
		C58 H101 N O
		C38 H68 O3 P2
		C171 - 5.3939986
		C89 H23 N10 O6 P5 S3
		C17 H45 N9 O11 S
		C29 H49 N25 O5 P4
		C90 H146 N O9 P3 S
		C764 - 5.529002
		C41 H86 N22 O4
		C30 H53 N8 P3
		C53 H101 N O
		C798 - 8.436002
		C21 H2 O5 P4 S2
		C30 H55 N5 S2
		C37 H75 N O
		C39 H65 N3 O2
		C831 - 5.388
		C15 H3 O11 P5 S4
		C5 H3 O11 P3
		C691 - 5.5090013
		C29 H51 N8 P
		C68 H104 O9 P2
		C12 H2 O19 P2
		C41 H79 P
		C25 H46 N6 O
		C67 H88 O8 S
		C314 - 5.3769994
		C33 H57 N2 O P
		C28 H48 N5 O5 P3
		C29 H58 N3 O P S4
		C73 H122 N29 O8 P S
		C67 H117 O14 P S
		C4 H8 O3
		C96 H142 N O11 P S2
		C33 H70 O3 P2
		C4 H5 N2 O15 P3
		C31 H61 N23
		C360 - 11.531003
		C74 H84 N2 O3
		C115 - 4.3070006
		C24 H52 N2 O4
		C69 H134 N29 O2 P3 S2
		C37 H56 O9
		C23 H44 N11 O P
		C22 H38 N29 O7 P5 S2
		C42 H83 N3 P2 S2
		C27 H57 N7 O2 S
		C32 H64 N6 O2 S3
		C33 H55 N2 P
		C74 - 5.7760005
		C12 H7 N P4
		C22 - 5.386998
		C33 H67 O3 P3
		C457 - 8.225002
		C48 H30 N19 O2 P3 S2
		C33 H59 N O8
		C35 H5 N3 O5 P4 S
		C47 H36 N15 O4 P5 S
		C42 H9 N2 O25 P5
		C63 H98 O2 P2 S3
		C45 H57 N5
		C41 H69 N O P2
		C53 H96 N10 O P4 S2
		C56 H84 N8 O13
		C59 H10 N3 O P3 S
		C50 H102
		C52 H73 N S
		C268 - 5.388
		C17 H47 N13 O3 P2
		C52 H95 N4 O6 P3 S
		C42 H36 N21 O2 P5 S2
		C59 H113 N2 O4 P
		C523 - 5.1679997
		C22 H38 N23 O17 P5
		C29 H55 N4 O7 P
		C73 H36 N4 O20 P4 S5
		C54 H88 N6 O5 S2
		C30 H30 N5 O9 P3 S3
		C320 - 5.369002
		C35 H67 O P S
		C59 H93 N4 O10 P S
		C33 H72 N5 P
		C17 H34 N19 O24 P5
		C30 H25 N22 P5 S3
		C40 H53 N5
		C89 H33 N2 O11 P3 S5
		C31 H47 N O4 P2
		C9 H20 N8 O P2
		C132 - 8.694
		C163 - 9.188998
		C35 H56 N21 O28 P5 S5
		C56 H96 N2 O11 S2
		C569 - 8.224
		C408 - 5.4980006
		C658 - 5.403
		C914 - 5.459
		C51 H89 N3 O7 P4 S
		C54 H103 O5 P3 S3
		C60 H127 N4 O8 P
		C27 H48 N15 O2 P3
		C37 H32 N21 O7 P5
		C37 H52 N8
		C205 - 9.145
		C32 H51 N5 O4
		C25 H31 N19
		C40 H66 O2 P2 S
		C39 H43 N14 O7 P5 S2
		C560 - 5.388
		C36 H67 N O2 P2 S
		C46 H94 N8 O19
		C38 H82 N2 O4
		C305 - 5.785002
		C3 H2 N3 O5 P
		C534 - 5.3939986
		C285 - 5.3540025
		C123 - 5.380998
		C31 H45 N O4 P2
		C493 - 5.3760023
		C48 H61 N9 O3
		C49 H102 N4 O S4
		C61 H98 N2 O3 P2
		C27 H4 N O17 P3 S5
		C26 H4 N2 O9 S
		C348 - 5.380001
		C34 H68 N2 O
		C884 - 9.339997
		C82 H31 N11 O22 S2
		C39 H63 N4 O P
		C549 - 5.515
		C428 - 5.791
		C316 - 5.3769994
		C42 H66 N O6 P3 S3
		C42 H84 N O2 P
		C34 H51 N10 P3
		C25 H51 N O4
		C36 H63 O4 P3
		C8 H5 N O2
		C94 H142 N O11 P S2
		C8 H7 N O
		C31 H50 N9 O4 P3
		C1061 - 5.4949994
		C78 - 5.386001
		C783 - 5.386001
		C48 H87 N24 O4 P
		C34 H54 N P3
		C707 - 6.675002
		C37 H79 N7 O2
		C64 H106 N6 O14
		C27 H44 N5 O3 P
		C43 H87 N22 O2 P3
		C36 H57 N2 O5 P
		C74 H149 N7 O22 P2 S
		C31 H67 N13 O10 S
		C38 H38 N11 P
Plas 1 wk	6	C5 H11 N4 P3
		C53 - 0.51700014
		C547 - 6.9759984
		C47 H85 N5 O5 S
		C68 H114 N14 O15 P4
		C599 - 6.3070025
Plas 12 wk	44	C39 H79 N7 O
		C13 H30 N2 O4
		C1025 - 12.905
		C143 - 5.3489995
		C38 H75 N9 O3 P2
		C33 H70 N5 P
		C80 H150 N5 O23 P3 S
		C465 - 5.2960005
		C45 H73 N9
		C36 H41 N5 P2
		C160 - 5.3450007
		C76 H130 N21 O9 P
		C719 - 5.3269997
		C514 - 5.662001
		C82 H137 N5 O24
		C397 - 5.341002
		C49 H13 N3 O14 P4
		C620 - 5.320002
		C65 H92 O6 S
		C351 - 5.6790004
		C32 H58 N3 P3
		C49 H102 N6 O9 S5
		C269 - 9.337003
		C508 - 5.337001
		C46 H85 N26 O3 P S
		C343 - 5.675999
		C110 - 9.161999
		C37 H3 O P5 S
		C40 H85 N9 O
		C382 - 5.343999
		C35 H52 N3 O4 P3
		C7 H14 N8 O4
		C572 - 5.335002
		C39 H83 N9 O
		C32 H68 N6 O2
		C88 H152 N O16 P3 S3
		C18 H5 O10 P5 S
		C35 H52 N16 O
		C99 H16 N4 O21 S3
		C36 H40 N23 O4 P5 S3
		C58 H92 N4 O17 S
		C46 H83 N28 O22 P5
		C36 H76 N4 O3 P2
		C38 H84 N7 O2 P5
