# Supplementary material for: Exploratory Metabolomics Profiling in the Kainic Acid Rat Model Reveals Depletion of 25-Hydroxyvitamin D3 during Epileptogenesis
Source: Sci Rep. 2016 Aug 16;6:31424. doi: 10.1038/srep31424 (PMC4985632; doi:10.1038/srep31424)
Supplement: Supplementary Table S5 [file srep31424-s6.xls]

## Sheet: Supplementary Table S6
Supplementary Table S5: Overview of regulation of metabolites. Metabolites that were differentially regulated at different time points/in different matrices are listed with indication of their regulation in KA-treated animals vs. control animals (column 4) and indication of relative magnitude of response among time points of differential expression (column 5). Metabolites that showed oppositional…
Matrix and time point	# of metabolites	Metabolites	Regulation KA vs. Control	Average response at time points*
Hip 12 wk - Hip 1 wk - Hip 48 h - Plas 12 wk - Plas 48 h	1	Hypoxanthine	Hip 48h: down	Hip 1wk > Hip 12wk > Hip 48h
			Hip 1wk: up
			Hip 12wk: up
			Plas 48h: down
			Plas 12wk: up
Hip 12 wk - Hip 1 wk - Hip 48 h - Plas 12 wk	1	Cer(d18:0/24:1(15Z))	Hip 48h: up	Hip 1wk > Hip 12wk > Hip 48h
			Hip 1wk: up
			Hip 12wk: up
			Plas 12wk: up
Hip 12 wk - Hip 1 wk - Hip 48 h	12	Cer(d18:1/23:0)	Hip 48h: up	Hip 1wk > Hip 12wk > Hip 48h
			Hip 1w: up
			Hip 12wk: up
		Cer(d14:1/26:0)	Hip 48h: up	Hip 1wk > Hip 12wk > Hip 48h
			Hip 1w: up
			Hip 12wk: up
		1,4-beta-D-Glucan	Hip 48h: down	Hip 1wk > Hip 12wk > Hip 48h
			Hip 1w: up
			Hip 12wk: up
		LacCer(d18:0/24:1)	Hip 48h: up	Hip 1wk > Hip 12wk > Hip 48h
			Hip 1w: up
			Hip 12wk: up
		Cer(d14:1/20:0)	Hip 48h: up	Hip 1wk > Hip 12wk = Hip 48h
			Hip 1w: up
			Hip 12wk: up
		3-Galactosyllactose	Hip 48h: up	Hip 48h > Hip 1wk = Hip 12wk
			Hip 1w: up
			Hip 12wk: up
		Tyr-Thr-OH	Hip 48h: down	Hip 1wk > Hip 12wk > Hip 48h
			Hip 1w: up
			Hip 12wk: up
		16:0 Cholesteryl ester	Hip 48h: up	Hip 1wk > Hip 12wk = Hip 48h
			Hip 1w: up
			Hip 12wk: up
		DG(16:0/20:5(5Z,8Z,11Z,14Z,17Z)/0:0)[iso2]	Hip 48h: up	Hip 1wk > Hip 12wk > Hip 48h
			Hip 1w: up
			Hip 12wk: up
		18:1 Cholesteryl ester	Hip 48h: up	Hip 1wk > Hip 12wk > Hip 48h
			Hip 1w: up
			Hip 12wk: up
		Maltotetraose	Hip 48h: up	Hip 48h > Hip 1wk > Hip 12wk
			Hip 1w: up
			Hip 12wk: up
		22:6 Cholesteryl ester	Hip 48h: up	Hip 1wk > Hip 48h > Hip 12wk
			Hip 1w: up
			Hip 12wk: up
Hip 1 wk - Hip 48 h	13	DG(18:1(9Z)/20:5(5Z,8Z,11Z,14Z,17Z)/0:0)[iso2]	Hip 48h: up	Hip 1wk > Hip 48h
			Hip 1wk: up
		Spermic acid 2	Hip 48h: down	Hip 1wk = Hip 48h
			Hip 1wk: down
		1alpha-hydroxy-26,27-dinorvitamin D3 25-carboxylic acid	Hip 48h: up	Hip 1wk > Hip 48h
			Hip 1wk: up
		PC(O-18:0/13:0)	Hip 48h: up	Hip 1wk > Hip 48h
			Hip 1wk: up
		NeuAcα2-3Galβ1-3GalNAcβ1-4(9-OAc-NeuAcα2-8NeuAcα2-3)Galβ1-4Glcβ-Cer(d18:1/18:0)	Hip 48h: down	Hip 48h > Hip 1wk
			Hip 1wk: down
		DG(18:1(9Z)/22:3(10Z,13Z,16Z)/0:0)[iso2]	Hip 48h: up	Hip 1wk > Hip 48h
			Hip 1wk: up
		Butyrylcarnitine	Hip 48h: up	Hip 1wk > Hip 48h
			Hip 1wk: up
		PS(18:0/22:6(4Z,7Z,10Z,13Z,16Z,19Z))	Hip 48h: down	Hip 48h > Hip 1wk
			Hip 1wk: down
		DG(20:1(11Z)/20:5(5Z,8Z,11Z,14Z,17Z)/0:0)[iso2]	Hip 48h: up	Hip 1wk > Hip 48h
			Hip 1wk: up
		Heptadecanoyl carnitine	Hip 48h: up	Hip 1wk > Hip 48h
			Hip 1wk: up
		DG(18:3(9Z,12Z,15Z)/20:5(5Z,8Z,11Z,14Z,17Z)/0:0)[iso2]	Hip 48h: up	Hip 1wk > Hip 48h
			Hip 1wk: up
		PC(O-20:0/13:0)	Hip 48h: up	Hip 1wk > Hip 48h
			Hip 1wk: up
		Propionylcarnitine	Hip 48h: up	Hip 1wk > Hip 48h
			Hip 1wk: up
Hip 48 h - Plas 48 h	1	Citrulline	Hip 48h: down	Hip 1wk > Hip 48h
			Plas 48h: down
Hip 12 wk - Hip 1 wk	13	DG(17:2(9Z,12Z)/22:5(7Z,10Z,13Z,16Z,19Z)/0:0)[iso2]	Hip 1wk: up	Hip 12wk > Hip 1wk
			Hip 12wk: up
		12alpha-Hydroxy-5beta-cholestan-3-one	Hip 1wk: down	Hip 12wk > Hip 1wk
			Hip 12wk: down
		7-dehydrocholesterol	Hip 1wk: down	Hip 12wk > Hip 1wk
			Hip 12wk: down
		Glutamyl-Tyrosine	Hip 1wk: up	Hip 1wk > Hip 12wk
			Hip 12wk: up
		N-Formyl-L-glutamic acid	Hip 1wk: down	Hip 12wk > Hip 1wk
			Hip 12wk: down
		Methionyl-Proline	Hip 1wk: up	Hip 1wk > Hip 12wk
			Hip 12wk: up
		PE(O-16:0/0:0)	Hip 1wk: up	Hip 1wk > Hip 12wk
			Hip 12wk: up
		TG(14:1(9Z)/16:1(9Z)/o-18:0)	Hip 1wk: down	Hip 12wk > Hip 1wk
			Hip 12wk: down
		DG(16:1(9Z)/22:4(7Z,10Z,13Z,16Z)/0:0)[iso2]	Hip 1wk: up	Hip 1wk > Hip 12wk
			Hip 12wk: up
		PE(P-16:0/0:0)	Hip 1wk: up	Hip 1wk > Hip 12wk
			Hip 12wk: up
		20:4 Cholesteryl ester	Hip 1wk: up	Hip 1wk > Hip 12wk
			Hip 12wk: up
		Iminodiacetic acid	Hip 1wk: down	Hip 12wk > Hip 1wk
			Hip 12wk: down
		PS(19:1(9Z)/21:0)	Hip 1wk: up	Hip 1wk > Hip 12wk
			Hip 12wk: up
Hip 1 wk - Plas 48 h	7	PC(18:2(2E,4E)/0:0)	Hip 1wk: up	N/A
			Plas 48h: down
		PC(20:0/0:0)	Hip 1wk: up	N/A
			Plas 48h: down
		11Z-Octadecenylcarnitine	Hip 1wk: up	N/A
			Plas 48h: up
		L-Proline	Hip 1wk: up	N/A
			Plas 48h: down
		Tetrahydrodeoxycorticosterone	Hip 1wk: up	N/A
			Plas 48h: up
		DHA	Hip 1wk: up	N/A
			Plas 48h: up
		Palmitoylcarnitine	Hip 1wk: up	N/A
			Plas 48h: up
Hip 1 wk - Plas 1 wk	1	GlcCer(d18:1/24:0)	Hip 1wk: up	N/A
			Plas 1wk: up
Hip 1 wk - Plas 12 wk	1	PC(O-18:1(1E)/0:0)	Hip 1wk: up	N/A
			Plas 12h: down
Plas 1 wk - Plas 48 h	1	TG(15:0/17:0/22:4(7Z,10Z,13Z,16Z))[iso6]	Plas 48h: down	Plas 12wk > Plas 48h
			Plas 1wk: down
Plas 12 wk - Plas 48 h	10	PC(22:4(7Z,10Z,13Z,16Z)/0:0)	Plas 48h: down	Plas 12wk > Plas 48h
			Plas 12wk: down
		LysoPC(18:1(9Z))	Plas 48h: down	Plas 12wk > Plas 48h
			Plas 12wk: down
		PC(0:0/20:4(5Z,8Z,11Z,14Z))	Plas 48h: down	Plas 12wk > Plas 48h
			Plas 12wk: down
		LysoPC(20:4(5Z,8Z,11Z,14Z))	Plas 48h: down	Plas 12wk > Plas 48h
			Plas 12wk: down
		MIPC(d18:0/20:0)	Plas 48h: down	Plas 12wk > Plas 48h
			Plas 12wk: down
		PS(17:2(9Z,12Z)/18:4(6Z,9Z,12Z,15Z))	Plas 48h: down	Plas 12wk > Plas 48h
			Plas 12wk: down
		PC(16:1(9E)/0:0)	Plas 48h: down	Plas 12wk > Plas 48h
			Plas 12wk: down
		Neurine	Plas 48h: down	Plas 12wk > Plas 48h
			Plas 12wk: down
		PC(16:0/5:0(COOH))	Plas 48h: down	Plas 12wk > Plas 48h
			Plas 12wk: down
		1b,3a,7a-Trihydroxy-5b-cholanoic acid	Plas 48h: down	Plas 12wk > Plas 48h
			Plas 12wk: down
Plas 12 wk - Plas 1 wk	1	GlcCer(d18:1/24:1(15Z))	Plas 1wk: up	Plas 1wk > Plas 12wk
			Plas 12wk: up
