# Supplementary material for: Exploratory Metabolomics Profiling in the Kainic Acid Rat Model Reveals Depletion of 25-Hydroxyvitamin D3 during Epileptogenesis
Source: Sci Rep. 2016 Aug 16;6:31424. doi: 10.1038/srep31424 (PMC4985632; doi:10.1038/srep31424)
Supplement: Supplementary Table S6 [file srep31424-s7.xls]

## Sheet: Supplementary Table S7
Supplementary Table S6: Changed (p<0.05, >1.5-fold) vitamin D3 metabolites in hippocampus and plasma and alternative options for annotation. Vitamin D3 metabolite numbers as assigned for clarity in Figure 3 (Panel A), first pass annotations and their Lipid Maps IDs, sum formulae, alternatives for annotations (limited to vitamin D3 metabolites in general and to vitamin D3 metabolites and cholester…
#	First pass annotation	Lipid Maps ID	Sum Formula	Other options for annotations (limited to vitamin D metabolites)	Lipid Maps ID
1	1alpha-hydroxy-26,27-dinorvitamin D3 25-carboxylic acid	LMST03020025	C25H38O4	/	/
2	1alpha,25-dihydroxy-19-nor-22-oxavitamin D3	LMST03020546	C25H42O4	/	/
3	1-Hydroxyvitamin D3 diacetate	LMST03020656	C31H48O4	1-Hydroxyprevitamin D3 diacetate	LMST03020659
4	2alpha-(3-Hydroxypropyl)-1alpha,25-dihydroxy-19-norvitamin D3	LMST03020627	C29H50O4	/	/
5	1,25-Dihydroxyvitamin D3 3-glycoside	LMST03020611	C33H54O8	/	/
6	1alpha,25-dihydroxy-24a,24b-dihomovitamin D3	LMST03020421	C29H48O3	11α-ethyl-1α,25-dihydroxyvitamin D3	LMST03020419
				1α,25-dihydroxy-26,27-dimethylvitamin D3	LMST03020420
				1α,25-dihydroxy-24a,24b-dihomo-20-epivitamin D3	LMST03020422
7	1α,25-dihydroxy-26,27-dimethylvitamin D3	LMST03020420	C29H48O3	Same as compound # 6	/
8	1α-hydroxy-26,27-dimethylvitamin D3	LMST03020415	C29H48O2	25-hydroxy-26,27-dimethylvitamin D3	LMST03020416
				(6S)-6,19-ethano-25-hydroxy-6,19-dihydrovitamin D3	LMST03020417
				25-Hydroxy-6,19-dihydro-6,19-ethanovitamin D3	LMST03020673
				1-Hydroxyvitamin D5	LMST03040004
9	2α-(3-Hydroxypropyl)-1α,25-dihydroxy-19-norvitamin D3	LMST03020627	C29H50O4	/	/
10	2beta-methyl-3-epi-1beta,25-dihydroxyvitamin D3	LMST03020354	C28H46O3	1alpha-hydroxy-25-methoxyvitamin D3	LMST03020330
				25-methyl-1alpha,26-dihydroxyvitamin D3	LMST03020339
				(1R)-25-hydroxy-1-(hydroxymethyl)vitamin D3	LMST03020340
				(1S)-25-hydroxy-1-(hydroxymethyl)vitamin D3	LMST03020341
				(22R)-25-hydroxy-22-methoxyvitamin D3	LMST03020342
				(22S)-25-hydroxy-22-methoxyvitamin D3	LMST03020343
				25-hydroxy-3,3-dimethyl-3-deoxy-A-homo-2,4-dioxavitamin D3	LMST03020344
				1alpha,25-dihydroxy-1beta-methylvitamin D3	LMST03020345
				1beta,25-dihydroxy-1alpha-methylvitamin D3	LMST03020346
				1alpha,25-dihydroxy-8(14)a-homovitamin D3	LMST03020347
				2beta-methyl-1alpha,25-dihydroxyvitamin D3	LMST03020348
				2alpha-methyl-3-epi-1alpha,25-dihydroxyvitamin D3	LMST03020349
				2beta-methyl-3-epi-1alpha,25-dihydroxyvitamin D3	LMST03020350
				2alpha-methyl-1beta,25-dihydroxyvitamin D3	LMST03020351
				2beta-methyl-1beta,25-dihydroxyvitamin D3	LMST03020352
				2alpha-methyl-3-epi-1beta,25-dihydroxyvitamin D3	LMST03020353
				2alpha-methyl-20-epi-1alpha,25-dihydroxyvitamin D3	LMST03020355
				2beta-methyl-20-epi-1alpha,25-dihydroxyvitamin D3	LMST03020356
				2alpha-methyl-3-epi-20-epi-1alpha,25-dihydroxyvitamin D3	LMST03020357
				2beta-methyl-3-epi-20-epi-1alpha,25-dihydroxyvitamin D3	LMST03020358
				2alpha-methyl-20-epi-1beta,25-dihydroxyvitamin D3	LMST03020359
				2beta-methyl-20-epi-1beta,25-dihydroxyvitamin D3	LMST03020360
				2alpha-methyl-3-epi-20-epi-1beta,25-dihydroxyvitamin D3	LMST03020361
				2beta-methyl-3-epi-20-epi-1beta,25-dihydroxyvitamin D3	LMST03020362
				1alpha,25-dihydroxy-11alpha-methylvitamin D3	LMST03020363
				1alpha,25-dihydroxy-11beta-methylvitamin D3	LMST03020364
				1alpha,25-dihydroxy-18-methylvitamin D3	LMST03020365
				1alpha,25-dihydroxy-24a-homovitamin D3	LMST03020366
				(24R)-1alpha,25-dihydroxy-24-methylvitamin D3	LMST03020367
				1alpha,25-dihydroxy-24a-homo-20-epivitamin D3	LMST03020368
				1alpha,25-dihydroxy-26-methylvitamin D3	LMST03020371
				2alpha-methyl-1alpha,25-dihydroxyvitamin D3	LMST03020540
				1alpha,25-Dihydroxy-2E-ethylidene-19-norvitamin D3	LMST03020628
				1alpha,25-Dihydroxy-2Z-ethylidene-19-norvitamin D3	LMST03020629
				20(17->12beta)-abeo-1alpha,25-dihydroxy-24-dihomo-21-norvitamin D3	LMST03020636
11	1alpha,25-dihydroxy-26-methylvitamin D3	LMST03020371	C28H46O3	Same as compound # 10	/
12	3-Deoxyvitamin D3	LMST03020618	C27H44	/	/
13	1α,25-dihydroxy-24a,24b,24c-trihomo-22-thia-20-epivitamin D3	LMST03020426	C29H48O3S	1α,25-dihydroxy-24a-homo-26,27-dimethyl-22-thiavitamin D3	LMST03020423
				1α,25-dihydroxy-26,27-dimethyl-24a-homo-22-thia-20-epivitamin D3	LMST03020424
				1α,25-dihydroxy-24a,24b,24c-trihomo-22-thiavitamin D3	LMST03020425
14	7-dehydrocholesterol	LMST01010069	C27H44O	Cholestenone*	LMST01010015
				Desmosterol*	LMST01010016
				Zymosterol*	LMST01010066
				22-dehydrocholesterol*	LMST01010095
				5alpha-cholesta-7,24-dien-3beta-ol*	LMST01010206
				5alpha-cholest-8-en-3-one*	LMST01010239
				8-Dehydrocholesterol*	LMST01010242
				3-ketocholesterol*	LMST01010248
				22Z-dehydrocholesterol*	LMST01010317
				1-(5alpha)-cholestenone*	LMST01010349
				5,20(22)-cholestadienol*	LMST01010350
				4,6-cholestadienol*	LMST01010351
				Vitamin D3	LMST03020001
				1alpha-hydroxy-3-deoxyvitamin D3	LMST03020217
				3-epivitamin D3	LMST03020219
				(5E)-vitamin D3	LMST03020220
				(5E)-3-epivitamin D3	LMST03020221
				previtamin D3	LMST03020222
				tachysterol3	LMST03020223
				isotachysterol3	LMST03020224
				(5E)-isovitamin D3	LMST03020225
				toxisterol3 D1	LMST03020226
				toxisterol3 E1	LMST03020227
				3-Deoxy-25-hydroxyvitamin D3	LMST03020619
				3-epi-vitamin D3	LMST03020648
15	26,27-diethyl-1α,25-dihydroxy-22-thia-20-epivitamin D3	LMST03020467	C30H50O3S	26,27-diethyl-1α,25-dihydroxy-22-thiavitamin D3	LMST03020466
