# Supplementary material for: Exploratory Metabolomics Profiling in the Kainic Acid Rat Model Reveals Depletion of 25-Hydroxyvitamin D3 during Epileptogenesis
Source: Sci Rep. 2016 Aug 16;6:31424. doi: 10.1038/srep31424 (PMC4985632; doi:10.1038/srep31424)
Supplement: Supplementary Table S7 [file srep31424-s8.xls]

## Sheet: Supplementary Table S9
Supplementary Table S7: Significantly changed (p<0.05, <1.5-fold change) metabolites (combined from aqueous and lipid fractions) in hippocampi and plasma of rats treated according to the KA model of TLE. Compounds are grouped in individual tables according to matrix (hippocampus or plasma) and time point post treatment (48 h, 1 wk, 12 wk). Compound names, average normalized abundances (log 2 scal…
Hippocampus 48h
	Control Average ± SD	KA Average ± SD		Significance	Signed FC (abs)	Log FC					Regulation
Compound	Log 2 Transformed	Log 2 Transformed	p (Corr)	*: p≤0.05, **: p≤0.01, ***: p≤0.001	([48h KA] vs [48h Control]) : Normalized	([48h KA] vs [48h Control]) : Normalized	Exact Mass	Product Mass	Adduct	Retention Time	([48h KA] vs [48h Control]) : Normalized	KEGG ID	Category	Fraction
Neurine	21.06 ± 0.09	20.48 ± 0.18	0.0205164	*	-1.49339	-0.578587	103.1	104.107	[M+NH4]+	5.915	down	N/A		A
Vaccenic acid	16.84 ± 0.16	16.27 ± 0.12	0.0498838	*	-1.47943	-0.565041	282.256	305.245	[M+Na]+	6.887	down	C00162	Other	L
NeuAcalpha2-8NeuAcalpha2-3Galbeta1-3GalNAcbeta1-4(NeuAcalpha2-3)Galbeta1-4Glcbeta-Cer(d18:1/18:0)	15.36 ± 0.16	14.88 ± 0.14	0.049074	*	-1.39645	-0.481768	2128.07	1065.54	[M+NH4]+	5.387	down	N/A	Ganglioside	A
Glutamyl-Tyrosine	14.71 ± 0.13	14.25 ± 0.12	0.0325689	*	-1.37462	-0.459038	309.109	327.142	[M+H]+	0.628	down	C00107	Dipeptide	A
C32 H43 N O4 P2	14.79 ± 0.10	14.43 ± 0.04	0.0434177	*	-1.27843	-0.354379	N/A	284.64	N/A	5.77	down	N/A		L
C30 H39 N O4 P2	15.26 ± 0.06	14.90 ± 0.09	0.029087	*	-1.27735	-0.353155	N/A	270.624	N/A	5.321	down	N/A		L
C78 H19 N O11 P2	12.01 ± 0.22	11.67 ± N/A	0	***	-1.27201	-0.347116	N/A	627.53	N/A	6.232	down	N/A		L
PS(19:1(9Z)/21:0)	13.63 ± 0.10	14.01 ± 0.08	0.0454746	*	1.30047	0.379034	845.615	884.583	[M+K]+	7.508	up	C02737	Phosphatidylserine (PS)	L
PE(14:1(9Z)/20:1(11Z))	16.79 ± 0.11	17.20 ± 0.07	0.0462018	*	1.32655	0.407682	715.515	716.524	[M+H]+	7.848	up	C00350	Phosphatidylethanolamines (PE) and phosphatidyl ceramides (PE-Cer)	L
Cholest-5-en-3alpha-ol	15.53 ± 0.08	15.96 ± 0.07	0.0148929	*	1.34493	0.427529	386.355	409.344	[M+Na]+	7.846	up	N/A	Cholesterol, cholesterol ester, and intermediates	L
C20 H50 N8 O2 S	15.97 ± 0.08	16.40 ± 0.10	0.029087	*	1.34581	0.428472	N/A	467.386	N/A	7.847	up	N/A		L
C15 H23 N4 O14 P5	13.44 ± 0.06	13.88 ± 0.21	0.0436431	*	1.35162	0.434692	N/A	638.997	[M+NH4]+	3.631	up	N/A		A
C56 H5 P5	15.90 ± 0.04	16.41 ± 0.05	0.00256098	**	1.42082	0.506725	N/A	832.913	N/A	8.215	up	N/A		L
Urea	15.92 ± 0.15	16.43 ± 0.11	0.0320367	*	1.42293	0.508865	60.0324	61.0392	[M+H]+	0.455	up	C00086	Nucleosides, nucleotides, purine, and pyrimidine metabolism	A
PE(P-16:0/0:0)	16.69 ± 0.14	17.21 ± 0.10	0.0462018	*	1.4345	0.520544	437.291	438.298	[M+H]+	5.817	up	C04635	Phosphatidylethanolamines (PE) and phosphatidyl ceramides (PE-Cer)	L
GalNAcbeta1-4Galbeta1-4Glcbeta-Cer(d18:1/18:0)	13.42 ± 0.13	13.96 ± 0.12	0.0434177	*	1.45406	0.540091	1092.73	1115.72	[M+Na]+	7.633	up	N/A	Ganglioside	L
C20 H51 N8 O5 P	13.16 ± 0.09	13.73 ± 0.18	0.0370535	*	1.48816	0.573525	N/A	515.378	N/A	7.85	up	N/A		L
PC(22:2(13Z,16Z)/22:4(7Z,10Z,13Z,16Z))	15.35 ± 0.07	15.92 ± 0.07	0.00568601	**	1.48888	0.574229	889.656	912.638	[M+Na]+	7.735	up	C00157	Phosphatidylcholine (PC)	L
Hippocampus 1wk
	Control Average ± SD	KA Average ± SD		Significance	Signed FC (abs)	Log FC					Regulation
Compound	Log 2 Transformed	Log 2 Transformed	p (Corr)	*: p≤0.05, **: p≤0.01, ***: p≤0.001	([48h KA] vs [48h Control]) : Normalized	([48h KA] vs [48h Control]) : Normalized	Exact Mass	Product Mass	Adduct	Retention Time	([1wk KA] vs [1wk Control]) : Normalized	KEGG ID	Category	Fraction
NeuAcalpha2-3Galbeta1-3(NeuAcalpha2-6)GalNAcbeta1-4(NeuAcalpha2-3)Galbeta1-4Glcbeta-Cer(d18:1/20:0)	13.63 ± 0.34	13.05 ± 0.15	0.0416352	*	-1.48924	-0.574572	2156.1	1079.55	[M+2H]2+	5.366	down	N/A	Ganglioside	A
C40 H74 P2	13.23 ± 0.06	12.66 ± 0.08	0.00106276	**	-1.48455	-0.570022	N/A	617.534	N/A	6.487	down	N/A		L
C228 - 9.157999	16.04 ± 0.12	15.48 ± 0.31	0.0489605	*	-1.48301	-0.568529	N/A	1199.87	N/A	9.158	down	N/A		L
C34 H5 O3 P5 S4	14.87 ± 0.22	14.30 ± 0.19	0.0311627	*	-1.48176	-0.567314	N/A	744.788	N/A	8.075	down	N/A		L
C61 H100 N4 O P2	14.58 ± 0.08	14.03 ± 0.20	0.011648	*	-1.47242	-0.558185	N/A	967.746	N/A	9.071	down	N/A		L
C18 H39 N O2	17.45 ± 0.20	16.90 ± 0.21	0.0330376	*	-1.46646	-0.55234	N/A	302.305	N/A	5.202	down	N/A		L
C39 - 3.9150004	17.20 ± 0.06	16.65 ± 0.18	0.00745637	**	-1.46516	-0.551058	N/A	138.938	N/A	3.915	down	N/A		A
PE(22:6(4Z,7Z,10Z,13Z,16Z,19Z)/0:0)	21.08 ± 0.19	20.53 ± 0.21	0.0320324	*	-1.46158	-0.547525	525.286	526.294	[M+H]+	5.26	down	C04438	Phosphatidylethanolaminea (PE) and phosphatidyl ceramides (PE-Cer)	L
C26 H25 N15 O	16.13 ± 0.07	15.60 ± 0.28	0.0380086	*	-1.44614	-0.53221	N/A	282.625	N/A	5.257	down	N/A		L
Phosphoric acid	19.94 ± 0.05	19.41 ± 0.21	0.00952825	**	-1.44549	-0.531563	97.9769	136.94	[M+K]+	3.917	down	C00009		A
C15 H5 O17 P5	14.30 ± 0.08	13.77 ± 0.22	0.0119619	*	-1.43806	-0.524121	N/A	612.829	N/A	3.915	down	N/A		A
C71 - 9.072999	17.48 ± 0.13	16.96 ± 0.21	0.0226001	*	-1.43755	-0.523611	N/A	1237.88	N/A	9.073	down	N/A		L
Ganglioside GM3 (d18:1/18:0)	13.53 ± 0.16	13.01 ± 0.21	0.0179293	*	-1.43665	-0.522712	1180.74	1181.75	[M+H]+	4.53	down	C04730		A
C11 H14 O3	15.45 ± 0.10	14.93 ± 0.27	0.0382939	*	-1.43506	-0.521113	N/A	195.103	N/A	4.005	down	N/A		L
MGDG(20:5(5Z,8Z,11Z,14Z,17Z)/18:3(9Z,12Z,15Z))	16.64 ± 0.08	16.13 ± 0.13	0.00489941	**	-1.4249	-0.510857	798.528	816.562	[M+NH4]+	7.727	down	C04046	Diacylglycerol (DG)	L
C34 H75 N24 O5 P3	13.73 ± 0.18	13.24 ± 0.14	0.0216835	*	-1.40966	-0.495346	N/A	993.563	N/A	6.846	down	N/A		L
Niacinamide	20.35 ± 0.04	19.86 ± 0.19	0.0138404	*	-1.40004	-0.485468	122.048	123.055	[M+H]+	0.686	down	C00153	Nucleosides, nucleotides, purine, and pyrimidine metabolism	L
24-Nor-5beta-chol-22-ene-3alpha,7alpha,12alpha-triol	17.12 ± 0.11	16.65 ± 0.20	0.0275122	*	-1.38364	-0.46847	362.282	385.274	[M+Na]+	5.266	down	N/A	Bile acids and bile acid metabolism intermediates	L
C50 H81 N4 O2 P5	13.62 ± 0.17	13.17 ± 0.10	0.0182151	*	-1.36665	-0.450644	N/A	925.511	N/A	13.109	down	N/A		L
NeuAcalpha2-3Galbeta1-3(NeuAcalpha2-6)GalNAcbeta1-4Galbeta1-4Glcbeta-Cer(d18:1/18:0)	14.52 ± 0.16	14.06 ± 0.14	0.0141301	*	-1.36664	-0.450637	1836.97	919.49	[M+2H]2+	4.53	down	N/A	Ganglioside	A
C128 - 9.063	15.89 ± 0.17	15.44 ± 0.18	0.0395733	*	-1.36471	-0.448594	N/A	1250.38	N/A	9.063	down	N/A		L
C62 H118 N9 P S3	13.10 ± 0.08	12.66 ± 0.17	0.0182741	*	-1.35686	-0.440276	N/A	1116.85	N/A	7.211	down	N/A		L
C31 H51 N27	13.39 ± 0.16	12.96 ± 0.15	0.0264778	*	-1.35363	-0.436836	N/A	802.49	N/A	7.677	down	N/A		L
C24 H39 N10 O6 P3	15.11 ± 0.16	14.68 ± 0.13	0.0140584	*	-1.34897	-0.431861	N/A	657.234	N/A	4.53	down	N/A		A
TG(18:4(6Z,9Z,12Z,15Z)/18:4(6Z,9Z,12Z,15Z)/22:6(4Z,7Z,10Z,13Z,16Z,19Z))[iso3]	13.27 ± 0.18	12.86 ± 0.08	0.026298	*	-1.33289	-0.414561	918.674	941.664	[M+Na]+	7.618	down	C00422	Triacylglycerol	L
PC(20:2(11Z,14Z)/17:2(9Z,12Z))	19.81 ± 0.07	19.40 ± 0.22	0.0429382	*	-1.32694	-0.408108	795.578	796.587	[M+H]+	8.202	down	C00157	Phosphatidylcholine (PC)	L
C287 - 8.050998	16.70 ± 0.11	16.29 ± 0.12	0.0139119	*	-1.32628	-0.407391	N/A	776.899	N/A	8.051	down	N/A		L
1alpha-hydroxy-24-methylvitamin D2	13.33 ± 0.17	12.92 ± 0.14	0.0232457	*	-1.32422	-0.405139	426.35	449.337	[M+Na]+	0.554	down	N/A		A
PC(16:1(9Z)/2:0)	15.42 ± 0.19	15.03 ± 0.05	0.0310765	*	-1.30944	-0.388945	535.327	574.293	[M+K]+	5.772	down	C00157	Phosphatidylcholine (PC)	L
C16 H7 O16 P5	14.44 ± 0.07	14.06 ± 0.21	0.0305267	*	-1.30017	-0.378698	N/A	610.851	N/A	3.912	down	N/A		A
PC(22:6(4Z,7Z,10Z,13Z,16Z,19Z)/0:0)	15.71 ± 0.12	15.34 ± 0.10	0.0148513	*	-1.29314	-0.370876	567.332	568.337	[M+H]+	5.066	down	C04230	Phosphatidylcholine (PC)	L
C38 H78 P2 S2	14.70 ± 0.07	14.33 ± 0.07	0.00372003	**	-1.29268	-0.370363	N/A	661.502	N/A	6.486	down	N/A		L
C12 H2 O19 P2	14.85 ± 0.08	14.49 ± 0.16	0.0173588	*	-1.28297	-0.359484	N/A	512.874	N/A	3.901	down	N/A		A
C49 H87 N8 O P S	17.58 ± 0.05	17.22 ± 0.15	0.0182151	*	-1.28168	-0.358038	N/A	849.648	N/A	7.808	down	N/A		L
PE-Cer(d15:1(4E)/20:0)	18.17 ± 0.11	17.81 ± 0.08	0.0124651	*	-1.2769	-0.352642	674.536	675.544	[M+H]+	7.518	down	C06062	Phosphatidylethanolaminea (PE) and phosphatidyl ceramides (PE-Cer)	L
PE(O-18:0/14:1(9Z))	15.50 ± 0.09	15.15 ± 0.05	0.00406414	**	-1.27656	-0.352263	675.52	676.531	[M+H]+	8.234	down	C04476	Phosphatidylethanolaminea (PE) and phosphatidyl ceramides (PE-Cer)	L
C46 H97 N9	18.07 ± 0.09	17.72 ± 0.14	0.0228187	*	-1.27328	-0.348553	N/A	776.794	N/A	8.049	down	N/A		L
PC(22:6(4Z,7Z,10Z,13Z,16Z,19Z)/0:0)	15.72 ± 0.11	15.38 ± 0.03	0.00823729	**	-1.27003	-0.344868	567.332	568.337	[M+H]+	5.067	down	C04230	Phosphatidylcholine (PC)	L
Ganglioside GD2 (d18:0/14:0)	17.03 ± 0.07	16.70 ± 0.09	0.00736667	**	-1.25475	-0.327402	1619.88	832.927	[M+2H]2+	9.071	down	G00114	Ganglioside	L
C23 H25 N20 O4 P5 S	18.74 ± 0.14	18.43 ± 0.10	0.0370282	*	-1.24719	-0.318678	N/A	833.085	N/A	9.072	down	N/A		L
PC(21:0/22:6(4Z,7Z,10Z,13Z,16Z,19Z))	17.16 ± 0.06	16.85 ± 0.08	0.00689721	**	-1.23882	-0.308966	875.64	893.674	[M+NH4]+	7.911	down	C00157	Phosphatidylcholine (PC)	L
C34 H60 N27 P	14.14 ± 0.06	13.88 ± 0.10	0.0246325	*	-1.18992	-0.250859	N/A	439.767	N/A	13.113	down	N/A		L
C11 H16 O2	11.41 ± N/A	11.16 ± 1.72	0	***	-1.18869	-0.249372	N/A	181.118	N/A	3.011	down	N/A		L
C549 - 8.951997	14.75 ± 0.05	14.52 ± 0.08	0.012972	*	-1.17446	-0.231998	N/A	1261.87	N/A	8.952	down	N/A		L
SM(d18:0/24:1(15Z)(OH))	16.72 ± 0.05	16.84 ± 0.01	0.0248334	*	1.08513	0.117863	828.672	851.661	[M+Na]+	7.886	up	C00550	Sphingomyelin (SM)	L
PE(P-20:0/22:4(7Z,10Z,13Z,16Z))	16.38 ± 0.05	16.52 ± 0.04	0.01964	*	1.10256	0.140854	807.614	825.648	[M+NH4]+	7.885	up	C04756	Phosphatidylethanolaminea (PE) and phosphatidyl ceramides (PE-Cer)	L
C45 H81 N3 O10 S3	16.45 ± 0.06	16.62 ± 0.08	0.0495164	*	1.12576	0.1709	N/A	920.514	N/A	7.143	up	N/A		L
C44 H77 N9 O10 S3	14.26 ± 0.02	14.44 ± 0.10	0.0415684	*	1.12896	0.174999	N/A	988.502	N/A	7.146	up	N/A		L
PE(22:6(4Z,7Z,10Z,13Z,16Z,19Z)/P-18:1(9Z))	22.16 ± 0.04	22.34 ± 0.02	0.00394226	**	1.13186	0.178698	773.536	774.545	[M+H]+	7.843	up	C04756	Phosphatidylethanolaminea (PE) and phosphatidyl ceramides (PE-Cer)	L
24Z-ethylidene-cholest-5-en-3beta-yl beta-D-glucopyranoside	13.74 ± 0.08	13.92 ± 0.04	0.0260091	*	1.13394	0.181342	574.423	575.433	[M+H]+	6.752	up	N/A	Other	L
C50 H94 N8	14.11 ± 0.05	14.31 ± 0.10	0.0392996	*	1.14538	0.195829	N/A	807.77	N/A	7.852	up	N/A		L
C19 H15 N4 O6 P5	13.30 ± 0.09	13.53 ± 0.06	0.016982	*	1.17098	0.227717	N/A	550.975	N/A	3.63	up	N/A		A
C161 - 3.6559987	13.36 ± 0.11	13.61 ± 0.13	0.0492362	*	1.18674	0.247005	N/A	392.99	N/A	3.656	up	N/A		A
C191 - 7.8410025	17.02 ± 0.06	17.29 ± 0.08	0.00835024	**	1.20766	0.272215	N/A	774.882	N/A	7.841	up	N/A		L
C43 H75 N O4 S	20.82 ± 0.12	21.10 ± 0.06	0.026298	*	1.21192	0.277298	N/A	702.544	N/A	8.221	up	N/A		L
C9 H10 N8 O13 P2	14.36 ± 0.08	14.65 ± 0.03	0.00516515	**	1.22018	0.287095	N/A	500.992	N/A	3.636	up	N/A		A
C81 - 7.8450003	18.09 ± 0.08	18.38 ± 0.13	0.0344091	*	1.22152	0.288677	N/A	778.552	N/A	7.845	up	N/A		L
C61 H77 N O11 S	13.11 ± 0.14	13.43 ± 0.04	0.0223589	*	1.25041	0.322404	N/A	1032.53	N/A	7.254	up	N/A		L
C54 H7 O P5	14.84 ± 0.16	15.17 ± 0.07	0.034903	*	1.25848	0.331683	N/A	848.906	N/A	8.14	up	N/A		L
C44 H92 N9 P S4	14.02 ± 0.12	14.36 ± 0.13	0.0312431	*	1.26568	0.33991	N/A	928.604	N/A	7.387	up	N/A		L
C41 H71 N O4 S	14.99 ± 0.12	15.34 ± 0.11	0.0228223	*	1.27248	0.347641	N/A	674.512	N/A	7.96	up	N/A		L
C15 H23 N4 O14 P5	13.49 ± 0.07	13.85 ± 0.08	0.00484015	**	1.27918	0.355221	N/A	638.997	N/A	3.631	up	N/A		A
PI(19:1(9Z)/20:4(5Z,8Z,11Z,14Z))	12.94 ± 0.14	13.30 ± 0.13	0.0332956	*	1.28756	0.364644	898.557	937.517	[M+K]+	7.098	up	C01194	Phosphatidylinositol (PI)	L
PC(O-18:1(9Z)/16:0)	17.67 ± 0.11	18.05 ± 0.06	0.00657253	**	1.29988	0.37838	745.599	746.605	[M+H]+	13.012	up	N/A	Phosphatidylcholine (PC)	L
1-O-alpha-D-glucopyranosyl-1,2-nonadecandiol	12.54 ± 0.10	12.92 ± 0.16	0.0259992	*	1.30694	0.386196	462.356	463.361	[M+H]+	7.852	up	N/A	Other	L
5'-Methylthioadenosine	14.06 ± 0.12	14.46 ± 0.11	0.0142011	*	1.31968	0.400187	297.09	298.097	[M+H]+	0.713	up	C00170	Nucleosides, nucleotides, purine, and pyrimidine metabolism	L
TG(14:0/17:2(9Z,12Z)/21:0)[iso6]	16.00 ± 0.03	16.41 ± 0.15	0.00966578	**	1.3306	0.412075	858.768	881.751	[M+Na]+	11.27	up	C00422	Triacylglycerol	L
PC(20:5(5Z,8Z,11Z,14Z,17Z)/22:5(7Z,10Z,13Z,16Z,19Z))	17.50 ± 0.06	17.91 ± 0.03	0.000775544	***	1.33116	0.412689	853.562	854.568	[M+H]+	8.27	up	C00157	Phosphatidylcholine (PC)	L
C38 H65 N19 P2	14.67 ± 0.13	15.09 ± 0.20	0.040079	*	1.33891	0.421063	N/A	850.522	N/A	6.987	up	N/A		L
Cer(d18:1/26:1(17Z))	13.46 ± 0.14	13.88 ± 0.09	0.0130431	*	1.34111	0.423428	675.653	693.683	[M+NH4]+	8.151	up	C00195	Ceramides, glucosylceramides, and ceramide phosphoinositols	L
C42 H89 N7 S4	17.39 ± 0.08	17.82 ± 0.11	0.00615342	**	1.35229	0.43541	N/A	820.612	N/A	7.986	up	N/A		L
C25 H46 N14	12.98 ± 0.11	13.41 ± 0.22	0.0416016	*	1.35543	0.438755	N/A	543.405	N/A	7.648	up	N/A		L
C28 H57 N O5 P4	14.25 ± 0.10	14.69 ± 0.16	0.0182151	*	1.35546	0.438781	N/A	612.326	N/A	5.632	up	N/A		L
C42 H88 N3 P	13.88 ± 0.19	14.32 ± 0.05	0.0189831	*	1.35825	0.441753	N/A	666.684	N/A	8.296	up	N/A		L
C55 H91 N7 O4 S	13.45 ± 0.06	13.90 ± 0.22	0.0288522	*	1.36397	0.447813	N/A	946.692	N/A	8.658	up	N/A		L
Cer(d18:1/23:0)	16.94 ± 0.06	17.40 ± 0.10	0.00247639	**	1.37213	0.456419	635.622	653.655	[M+NH4]+	8.037	up	C00195	Ceramides, glucosylceramides, and ceramide phosphoinositols	L
PC(20:1(9Z)/0:0)	15.76 ± 0.26	16.22 ± 0.06	0.0431805	*	1.37756	0.462111	549.379	550.387	[M+H]+	6.168	up	C04230	Phosphatidylcholine (PC)	L
N-arachidonoyl tyrosine	13.11 ± 0.18	13.58 ± 0.19	0.0395733	*	1.38562	0.470536	467.304	468.311	[M+H]+	5.856	up	N/A	Other	L
PC(18:1(11Z)/P-18:0)	15.07 ± 0.21	15.54 ± 0.13	0.0330376	*	1.38578	0.470694	771.614	772.62	[M+H]+	13.02	up	N/A	Phosphatidylcholine (PC)	L
C35 H75 N4 O3 P	14.70 ± 0.14	15.19 ± 0.19	0.0259992	*	1.39621	0.481511	N/A	631.563	N/A	8.837	up	N/A		L
PE(O-16:0/18:3(6Z,9Z,12Z))	16.48 ± 0.16	16.98 ± 0.11	0.0140883	*	1.4069	0.492516	699.52	700.529	[M+H]+	7.971	up	C04476	Phosphatidylethanolaminea (PE) and phosphatidyl ceramides (PE-Cer)	L
PS(21:0/14:0)	15.22 ± 0.21	15.72 ± 0.20	0.0416016	*	1.42179	0.507704	777.552	800.538	[M+Na]+	7.846	up	C02737	Phosphatidylserine (PS)	L
NeuAcalpha2-3Galbeta1-4Glcbeta-Cer(d18:1/18:0)	15.24 ± 0.24	15.76 ± 0.13	0.0338907	*	1.43463	0.520682	1180.74	1203.73	[M+Na]+	7.36	up	N/A	Ganglioside	L
PC(22:4(7Z,10Z,13Z,16Z)/0:0)	14.12 ± 0.19	14.64 ± 0.10	0.0140958	*	1.43732	0.523382	571.364	572.369	[M+H]+	5.687	up	C04230	Phosphatidylcholine (PC)	L
GlcCer(d18:0/26:1(17Z))	17.49 ± 0.13	18.03 ± 0.20	0.0189764	*	1.45153	0.537573	839.721	862.71	[M+Na]+	8.737	up	C01190	Ceramides, glucosylceramides, and ceramide phosphoinositols	L
1alpha,25-dihydroxy-19-nor-22-oxavitamin D3	15.02 ± 0.12	15.58 ± 0.04	0.00217282	**	1.47584	0.561533	406.308	429.299	[M+Na]+	6.428	up	N/A	Vitamin D and derivatives	L
C22 H45 N3 O4 P2	14.45 ± 0.25	15.02 ± 0.09	0.0223589	*	1.4839	0.569396	N/A	478.296	N/A	5.312	up	N/A		L
C55 H90 O6	16.06 ± 0.12	16.63 ± 0.15	0.00762484	**	1.48441	0.569891	N/A	847.687	N/A	8.304	up	N/A		L
C41 H91 N11 O12	12.89 ± 0.08	13.46 ± 0.24	0.01964	*	1.48574	0.571182	N/A	930.697	N/A	8.737	up	N/A		L
C379 - 8.924	14.73 ± 0.24	15.30 ± 0.19	0.0335606	*	1.49257	0.577794	N/A	1133.32	N/A	8.924	up	N/A		L
Hippocampus 12wk
	Control Average ± SD	KA Average ± SD		Significance	Signed FC (abs)	Log FC					Regulation
Compound	Log 2 Transformed	Log 2 Transformed	p (Corr)	*: p≤0.05, **: p≤0.01, ***: p≤0.001	([48h KA] vs [48h Control]) : Normalized	([48h KA] vs [48h Control]) : Normalized	Exact Mass	Product Mass	Adduct	Retention Time	([12wk KA] vs [12wk Control]) : Normalized	KEGG ID	Category	Fraction
C15 H4 O26 P4	14.59 ± 0.05	14.02 ± 0.26	0.0186909	*	-1.48851	-0.573869	N/A	724.801	N/A	3.916	down	N/A		A
C22 H3 O25 P5	13.38 ± 0.12	12.81 ± 0.31	0.0328685	*	-1.48421	-0.569694	N/A	822.775	N/A	3.92	down	N/A		A
C15 H6 O24 P4 S	13.91 ± 0.11	13.37 ± 0.24	0.0209352	*	-1.45198	-0.538022	N/A	726.799	N/A	3.92	down	N/A		A
PG(22:6(4Z,7Z,10Z,13Z,16Z,19Z)/22:6(4Z,7Z,10Z,13Z,16Z,19Z))	16.95 ± 0.13	16.95 ± 0.06	0.00324403	**	-1.44206	-0.528132	866.51	889.499	[M+H]+	7.495	down	N/A	Other	L
C287 - 8.050998	16.48 ± 0.12	16.48 ± 0.22	0.0451609	*	-1.43858	-0.524643	N/A	776.899	[M+H]+	8.051	down	N/A		L
PI(17:1(9Z)/19:0)	16.68 ± 0.12	16.68 ± 0.19	0.0328492	*	-1.43125	-0.517281	864.573	882.601	[M+H]+	8.052	down	C01194	Phosphatidylinositol (PI)	L
Spermic acid 2	15.64 ± 0.19	15.13 ± 0.19	0.0200115	*	-1.42211	-0.508038	232.142	233.149	[M+H]+	10.311	down	N/A	Organic acids and derivatives	A
C18 H3 O16 P5 S	13.39 ± 0.05	12.89 ± 0.23	0.0201668	*	-1.41229	-0.498033	N/A	662.791	N/A	3.916	down	N/A		A
SM(d16:1/20:1)	22.67 ± 0.05	22.67 ± 0.12	0.0052732	**	-1.40942	-0.495104	728.583	729.59	[M+H]+	8.056	down	C00550	Sphingomyelin (SM)	L
C15 H O22 P3	16.83 ± 0.07	16.34 ± 0.23	0.0209352	*	-1.40509	-0.490667	N/A	626.825	N/A	3.911	down	N/A		A
Ganglioside GM1 (18:1/18:0)	14.92 ± 0.05	14.45 ± 0.17	0.0186909	*	-1.37809	-0.462668	1545.88	1546.88	[M+H]+	4.066	down	C04911	Ganglioside	A
C15 H5 O18 P5	15.97 ± 0.07	15.50 ± 0.24	0.0248242	*	-1.37743	-0.461975	N/A	628.823	N/A	3.914	down	N/A		A
N,N-dimethylsphingosine	16.81 ± 0.06	16.81 ± 0.17	0.0305909	*	-1.36007	-0.443678	327.314	328.321	[M+H]+	5.76	down	N/A	Other	L
C14 H O23 P3	13.99 ± 0.09	13.57 ± 0.23	0.0334928	*	-1.33978	-0.421997	N/A	630.821	N/A	3.919	down	N/A		A
C7 H4 N2 O18 P4	17.22 ± 0.06	16.80 ± 0.20	0.0231619	*	-1.33816	-0.420254	N/A	528.848	N/A	3.913	down	N/A		A
C30 H55 N11 O P4	13.01 ± 0.08	12.60 ± 0.23	0.0345744	*	-1.33142	-0.412966	N/A	710.362	N/A	5.388	down	N/A		A
C15 H2 O14 P4	16.11 ± 0.05	15.70 ± 0.21	0.0247018	*	-1.33135	-0.412893	N/A	530.846	N/A	3.916	down	N/A		A
C94 H18 N11 O11 P S	15.95 ± 0.05	15.95 ± 0.18	0.04935	*	-1.31844	-0.398832	N/A	1522.06	[M+H]+	7.832	down	N/A		L
NeuAcalpha2-8NeuAcalpha2-3Galbeta1-3GalNAcbeta1-4(NeuAcalpha2-3)Galbeta1-4Glcbeta-Cer(d18:1/18:0)	15.18 ± 0.09	14.82 ± 0.21	0.0375226	*	-1.29037	-0.367788	2128.07	1065.54	[M+2H]2+	5.387	down	N/A	Ganglioside	A
C9 H6 O10 P4 S	16.56 ± 0.05	16.19 ± 0.19	0.0248242	*	-1.28968	-0.36701	N/A	430.871	N/A	3.913	down	N/A		A
Riboflavin reduced	14.01 ± 0.09	13.65 ± 0.14	0.0186909	*	-1.28282	-0.359319	348.107	366.141	[M+NH4]+	4.069	down	C00255	Ganglioside	A
C61 H100 N4 O P2	14.54 ± 0.05	14.54 ± 0.16	0.0421943	*	-1.28253	-0.358996	N/A	967.746	[M+H]+	9.071	down	N/A		L
C8 H4 O13 P4	15.16 ± 0.05	14.81 ± 0.17	0.0231619	*	-1.27927	-0.355321	N/A	432.869	N/A	3.911	down	N/A		A
PC(18:3(9Z,12Z,15Z)/20:3(8Z,11Z,14Z))	23.49 ± 0.04	23.49 ± 0.13	0.0287222	*	-1.26612	-0.340418	805.562	806.572	[M+H]+	8.266	down	C00157	Phosphatidylcholine (PC)	L
NeuAcalpha2-3Galbeta1-3(NeuAcalpha2-6)GalNAcbeta1-4(NeuAcalpha2-3)Galbeta1-4Glcbeta-Cer(d18:1/20:0)	13.68 ± 0.14	13.34 ± 0.10	0.0186909	*	-1.25924	-0.332557	2156.1	1079.55	[M+2H]2+	5.366	down	N/A	Ganglioside	A
C8 H O9 P3	17.31 ± 0.04	16.98 ± 0.15	0.0186909	*	-1.25538	-0.328121	N/A	334.893	N/A	3.911	down	N/A		A
C14 - 3.911001	19.06 ± 0.05	18.74 ± 0.16	0.0248242	*	-1.24552	-0.316751	N/A	332.894	N/A	3.911	down	N/A		A
C98 H20 N5 O9 P S2	15.07 ± 0.07	15.07 ± 0.12	0.0413589	*	-1.23826	-0.308312	N/A	1488.04	[M+H]+	7.815	down	N/A		L
C5 H2 O5 P2 S	16.83 ± 0.03	16.55 ± 0.14	0.0248242	*	-1.20967	-0.274614	N/A	236.916	N/A	3.916	down	N/A		A
PC(21:0/22:6(4Z,7Z,10Z,13Z,16Z,19Z))	17.15 ± 0.06	17.15 ± 0.09	0.025161	*	-1.20793	-0.272533	875.64	893.674	[M+H]+	7.911	down	C00157	Phosphatidylcholine (PC)	L
C15 - 3.914001	19.01 ± 0.04	18.74 ± 0.14	0.0280461	*	-1.20509	-0.269138	N/A	234.917	N/A	3.914	down	N/A		A
C15 H5 O17 P5	14.25 ± 0.05	14.03 ± 0.11	0.0248242	*	-1.16636	-0.222008	N/A	612.829	N/A	3.915	down	N/A		A
C39 - 3.9150004	17.19 ± 0.05	16.97 ± 0.11	0.0248242	*	-1.16617	-0.221773	N/A	138.938	N/A	3.915	down	N/A		A
Phosphoric acid	19.90 ± 0.03	19.71 ± 0.11	0.0312313	*	-1.14346	-0.193405	97.9769	136.94	[M+K]+	3.917	down	C00009	Other	A
C12 H2 O19 P2	14.83 ± 0.04	14.71 ± 0.05	0.0248242	*	-1.08506	-0.117779	N/A	512.874	N/A	3.901	down	N/A		A
C16 H24 O	13.48 ± N/A	13.48 ± 1.54	0	***	1.02053	0.0293159	N/A	117.096	[M+H]+	5.182	up	N/A		L
C161 - 3.6559987	13.30 ± 0.05	13.50 ± 0.11	0.0405783	*	1.14507	0.195434	N/A	392.99	N/A	3.656	up	N/A		A
C9 H10 N8 O13 P2	14.27 ± 0.04	14.52 ± 0.09	0.0186909	*	1.18984	0.250767	N/A	500.992	N/A	3.636	up	N/A		A
C15 H23 N4 O14 P5	13.43 ± 0.03	13.74 ± 0.12	0.0186909	*	1.23618	0.30589	N/A	638.997	N/A	3.631	up	N/A		A
DG(20:0/22:4(7Z,10Z,13Z,16Z)/0:0)[iso2]	13.51 ± 0.10	13.51 ± 0.14	0.0404291	*	1.29915	0.377572	700.601	739.566	[M+H]+	7.326	up	C00165	Diacylglycerol (DG)	L
PC(P-15:0/0:0)	18.00 ± 0.10	18.00 ± 0.11	0.0137438	*	1.31819	0.398558	465.322	466.33	[M+H]+	6.356	up	C04517	Phosphatidylcholine (PC)	L
C7 H22 N6 O P2	14.12 ± 0.09	14.52 ± 0.21	0.0306399	*	1.32208	0.40281	N/A	269.141	N/A	3.636	up	N/A		A
C23 H46 N5 O3 P3	15.33 ± 0.18	15.33 ± 0.13	0.0465775	*	1.32888	0.41021	N/A	267.648	[M+H]+	5.491	up	N/A		L
Inosine	14.78 ± 0.18	15.20 ± 0.11	0.0186909	*	1.34029	0.422544	268.081	291.07	[M+Na]+	0.634	up	C00294	Nucleosides, nucleotides, purine, and pyrimidine metabolism	A
C22 H45 N3 O4 P2	13.89 ± 0.12	13.89 ± 0.15	0.0287222	*	1.35223	0.435339	N/A	478.296	[M+H]+	5.312	up	N/A		L
C10 H12 N8 O13 P2	17.31 ± 0.05	17.76 ± 0.20	0.0186909	*	1.36164	0.445349	N/A	515.008	N/A	3.632	up	N/A		A
C35 H64 N13 P	12.79 ± 0.13	12.79 ± 0.14	0.0287222	*	1.36226	0.446	N/A	698.518	[M+H]+	7.825	up	N/A		L
GalNAcbeta1-4Galbeta1-4Glcbeta-Cer(d18:1/18:0)	13.59 ± 0.20	13.59 ± 0.14	0.0465775	*	1.36893	0.45305	1092.73	1115.72	[M+H]+	7.633	up	N/A	Ganglioside	L
C15 H13 N6 O18 P	16.23 ± 0.07	16.69 ± 0.19	0.0186909	*	1.37831	0.4629	N/A	597.01	N/A	3.633	up	N/A		A
C44 H92 N8 O	14.29 ± 0.09	14.29 ± 0.17	0.0214944	*	1.41253	0.498279	N/A	749.748	FALSE	8.596	up	N/A		L
C36 H75 N7 O	14.57 ± 0.10	14.57 ± 0.21	0.0421943	*	1.41292	0.498676	N/A	644.595	[M+Na]+	8.627	up	N/A		L
C30 H65 N5	16.55 ± 0.13	16.55 ± 0.13	0.0144183	*	1.41724	0.50308	N/A	496.532	N/A	5.494	up	N/A		L
C14 H25 N4 O19 P3 S	15.12 ± 0.10	15.65 ± 0.21	0.0186909	*	1.44241	0.528477	N/A	679.013	N/A	3.628	up	N/A		A
C22 H23 N14 O28 P5	11.98 ± 0.11	12.52 ± 0.18	0.0186909	*	1.45151	0.537553	N/A	543.982	N/A	3.627	up	N/A		A
C54 H103 O10 P3	12.81 ± 0.17	12.81 ± 0.15	0.0231918	*	1.45373	0.539761	N/A	1005.68	[M+NH4]+	6.116	up	N/A		L
C32 H63 N5	14.48 ± 0.08	14.48 ± 0.14	0.00687049	**	1.46303	0.548958	N/A	518.516	[M+H]+	5.493	up	N/A		L
C19 H21 N14 O8 P5 S	14.42 ± 0.10	14.97 ± 0.23	0.0186909	*	1.46334	0.549269	N/A	761.015	N/A	3.632	up	N/A		A
C478 - 5.4920006	14.65 ± 0.17	14.65 ± 0.16	0.0231918	*	1.46384	0.549758	N/A	497.534	[M+H]+	5.492	up	N/A		L
C27 H2 O2 P4 S2	12.02 ± 0.20	12.02 ± 0.19	0.0413589	*	1.46467	0.550577	N/A	546.854	N/A	6.078	up	N/A		L
C273 - 5.4839983	16.50 ± 0.11	16.50 ± 0.13	0.00764503	**	1.46702	0.552893	N/A	496.532	N/A	5.484	up	N/A		L
C28 H20 N16 O29 P4	12.15 ± 0.05	12.71 ± 0.25	0.0186909	*	1.47818	0.563819	N/A	584.984	N/A	3.629	up	N/A		A
PE(14:1(9Z)/20:1(11Z))	16.78 ± 0.06	16.78 ± 0.12	0.00324403	**	1.49139	0.57666	715.515	716.524	[M+H]+	7.848	up	C00350	Phosphatidylethanolaminea (PE) and phosphatidyl ceramides (PE-Cer)	L
Plasma 48h
	Control Average ± SD	KA Average ± SD		Significance	Signed FC (abs)	Log FC					Regulation
Compound	Log 2 Transformed	Log 2 Transformed	p (Corr)	*: p≤0.05, **: p≤0.01, ***: p≤0.001	([48h KA] vs [48h Control]) : Normalized	([48h KA] vs [48h Control]) : Normalized	Exact Mass	Product Mass	Adduct	Retention Time	([48h KA] vs [48h Control]) : Normalized	KEGG ID	Category	Fraction
C143 - 5.3489995	19.19 ± 0.21	18.61 ± 0.22	0.037171	*	-1.49535	-0.580483	N/A	544.625	N/A	5.349	down	N/A		L
C56 H99 N2 O11 P3 S	18.07 ± 0.12	17.49 ± 0.23	0.0147459	*	-1.49393	-0.579109	N/A	551.316	N/A	5.362	down	N/A		L
Ser Val Asp	15.73 ± 0.11	15.16 ± 0.26	0.0207274	*	-1.47948	-0.565091	319.138	337.169	[M+NH4]+	13.111	down	C00012	Peptide	L
25-Hydroxy-6,19-dihydro-6,19-ethanovitamin D3	14.54 ± 0.21	13.98 ± 0.17	0.0316996	*	-1.47679	-0.562461	428.365	429.371	[M+H]+	8.2	down	N/A	Vitamin D and derivatives	L
C78 H155 N3 O19 P4 S2	16.73 ± 0.12	16.17 ± 0.18	0.0119193	*	-1.46793	-0.55378	N/A	813.99	N/A	5.379	down	N/A		L
C27 H46 N9 O P3	15.14 ± 0.24	14.59 ± 0.17	0.0470699	*	-1.46741	-0.553269	N/A	606.31	N/A	5.912	down	N/A		L
C31 H46 N7 P3	13.74 ± 0.24	13.19 ± 0.07	0.0338045	*	-1.46346	-0.549383	N/A	610.31	N/A	5.259	down	N/A		L
DG(14:1(9Z)/18:3(9Z,12Z,15Z)/0:0)[iso2]	17.01 ± 0.21	16.46 ± 0.18	0.0381146	*	-1.46093	-0.546883	560.444	561.453	[M+H]+	7.972	down	C00165	Diacylglycerol (DG)	L
PE(18:2(9Z,12Z)/0:0)	17.77 ± 0.17	17.24 ± 0.28	0.0466064	*	-1.44509	-0.531162	477.286	478.293	[M+H]+	5.445	down	C04438	Phosphatidylethanolaminea (PE) and phosphatidyl ceramides (PE-Cer)	L
N-oleoyl threonine	16.49 ± 0.14	15.96 ± 0.24	0.0277719	*	-1.44191	-0.527978	383.304	422.268	[M+K]+	13.111	down	N/A	Other	L
PI(22:0/22:0)	16.97 ± 0.19	16.45 ± 0.14	0.0258796	*	-1.43776	-0.523819	978.714	528.323	[M+H]+	5.793	down	C01194	Phosphatidylinositol (PI)	L
(3'-sulfo)Galbeta-Cer(d18:0/18:0(2OH))	16.56 ± 0.11	16.08 ± 0.24	0.0293041	*	-1.40006	-0.485489	823.548	412.779	[M+H]+	13.182	down	C02686	Ceramides, glucosylceramides, and ceramide phosphoinositols	L
C247 - 13.109993	17.50 ± 0.11	17.01 ± 0.23	0.0235077	*	-1.4	-0.485428	N/A	421.766	N/A	13.11	down	N/A		L
C73 H35 N4 O21 P5 S3	15.02 ± 0.15	14.58 ± 0.19	0.033142	*	-1.36213	-0.445867	N/A	777.989	N/A	5.537	down	N/A		L
C41 H82 N9 O2 P5	16.31 ± 0.09	15.87 ± 0.27	0.0459863	*	-1.35613	-0.439497	N/A	888.533	N/A	13.077	down	N/A		L
C26 H50 N3 O11 P	16.35 ± 0.17	15.92 ± 0.12	0.0323726	*	-1.34683	-0.429563	N/A	612.325	N/A	5.922	down	N/A		L
Arg Ala Ala	15.00 ± 0.10	14.59 ± 0.25	0.0479874	*	-1.3331	-0.414789	316.186	339.175	[M+Na]+	13.11	down	C00012	Peptide	L
C71 H22 N10 O28 P2 S	16.57 ± 0.14	16.16 ± 0.01	0.0142634	*	-1.33163	-0.413189	N/A	778.997	N/A	5.785	down	N/A		L
C32 H58 N3 P3	14.96 ± 0.05	14.56 ± 0.02	0.000623809	***	-1.31393	-0.39389	N/A	578.392	N/A	5.399	down	N/A		L
Thr-Gly-OH	14.48 ± 0.77	14.17 ± N/A	0	***	-1.23866	-0.308781	N/A	316.112	N/A	0.865	down	C00107	Dipeptide	A
C41 H33 N30 O27 P5 S4	14.97 ± 0.03	14.75 ± 0.01	0.000765921	***	-1.16563	-0.221109	N/A	830.993	N/A	3.886	down	N/A		A
C222 - 0.87400013	14.20 ± 0.06	13.98 ± 0.06	0.0182265	*	-1.16464	-0.21989	N/A	230.276	N/A	0.874	down	N/A		A
C48 H27 N22 O30 P5 S	14.87 ± 0.05	14.65 ± 0.05	0.00810495	**	-1.16131	-0.215752	N/A	789.991	N/A	3.822	down	N/A		A
C175 - 3.8170009	14.67 ± 0.04	14.47 ± 0.06	0.00844499	**	-1.15037	-0.202092	N/A	871.994	N/A	3.817	down	N/A		A
C58 - 3.0849993	17.87 ± 0.05	18.01 ± 0.03	0.0334103	*	1.10115	0.139009	N/A	73.0455	N/A	3.085	up	N/A		A
C93 - 3.0820005	16.77 ± 0.06	16.92 ± 0.05	0.0463863	*	1.11175	0.15283	N/A	114.071	N/A	3.082	up	N/A		A
PI(20:2(11Z,14Z)/20:5(5Z,8Z,11Z,14Z,17Z))	16.63 ± 0.08	16.93 ± 0.14	0.0258796	*	1.23599	0.305662	908.541	931.531	[M+Na]+	12.923	up	C01194	Phosphatidylinositol (PI)	L
C72 H79 O P3 S	14.78 ± 0.05	15.09 ± 0.06	0.00226261	**	1.2361	0.305795	N/A	1067.5	N/A	12.954	up	N/A		L
Cer(d18:1/25:0)	15.53 ± 0.10	15.89 ± 0.18	0.0389116	*	1.28434	0.361028	663.653	686.64	[M+Na]+	9.382	up	C00195	Ceramides, glucosylceramides, and ceramide phosphoinositols	L
Phosphoric acid	19.21 ± 0.14	19.59 ± 0.03	0.0186526	*	1.30851	0.387926	97.9769	136.94	[M+K]+	4.248	up	C00009	Other	A
N-Undecanoylglycine	14.47 ± 0.56	14.85 ± N/A	0	***	1.30916	0.388639	243.183	244.19	[M+H]+	0.524	up	N/A	Other	A
C55 H76 N7 O5 P S	14.89 ± 0.21	15.37 ± 0.17	0.0466064	*	1.39955	0.484959	N/A	1000.52	N/A	12.929	up	N/A		L
DG(18:1(9Z)/20:5(5Z,8Z,11Z,14Z,17Z)/0:0)[iso2]	17.88 ± 0.20	18.38 ± 0.14	0.0338045	*	1.40928	0.494957	640.507	658.541	[M+NH4]+	7.986	up	C00165	Diacylglycerol (DG)	L
C8 H4 N2 O4 P4	16.51 ± 0.16	17.03 ± 0.09	0.015451	*	1.43318	0.519218	N/A	316.92	N/A	4.241	up	N/A		A
TG(18:2(9Z,12Z)/20:4(5Z,8Z,11Z,14Z)/20:5(5Z,8Z,11Z,14Z,17Z))[iso6]	14.73 ± 0.25	15.28 ± 0.16	0.0478632	*	1.46391	0.549822	924.721	942.754	[M+NH4]+	9.222	up	C00422	Triacylglycerol	L
C9 H2 P4	17.35 ± 0.16	17.91 ± 0.11	0.01273	*	1.47653	0.562206	N/A	234.917	N/A	4.249	up	N/A		A
Plasma 1wk
	Control Average ± SD	KA Average ± SD		Significance	Signed FC (abs)	Log FC					Regulation
Compound	Log 2 Transformed	Log 2 Transformed	p (Corr)	*: p≤0.05, **: p≤0.01, ***: p≤0.001	([48h KA] vs [48h Control]) : Normalized	([48h KA] vs [48h Control]) : Normalized	Exact Mass	Product Mass	Adduct	Retention Time	([1wk KA] vs [1wk Control]) : Normalized	KEGG ID	Category	Fraction
C36 H76 N4 O3 P2	6.97 ± N/A	6.39 ± 0.50	0	***	-1.49842	-0.583444	N/A	675.674	N/A	7.972	down	N/A		L
C11 H22 N6 O8	16.64 ± N/A	16.18 ± 1.18	0	***	-1.37772	-0.462284	N/A	389.137	N/A	0.838	down	N/A		A
Hypoxanthine	14.27 ± 1.19	14.30 ± N/A	0	***	1.02496	0.0355635	136.039	137.046	[M+H]+	0.567	up	C00262	Nucleosides, nucleotides, purine, and pyrimidine metabolism	A
C685 - 6.9680014	7.08 ± 0.17	7.25 ± N/A	0	***	1.12495	0.169862	N/A	343.389	N/A	6.968	up	N/A		L
b-D-Galactopyranose	17.63 ± N/A	17.92 ± 0.67	0	***	1.21775	0.284212	180.063	219.027	[M+K]+	0.837	up	C00124	Carbohydrates and sugars	A
PC(17:1(9Z)/17:0)	17.82 ± 0.09	18.33 ± 0.09	0.0323684	*	1.42594	0.511917	759.578	760.585	[M+H]+	13.038	up	C00157	Phosphatidylcholine (PC)	L
Plasma 1wk
	Control Average ± SD	KA Average ± SD		Significance	Signed FC (abs)	Log FC					Regulation
Compound	Log 2 Transformed	Log 2 Transformed	p (Corr)	*: p≤0.05, **: p≤0.01, ***: p≤0.001	([48h KA] vs [48h Control]) : Normalized	([48h KA] vs [48h Control]) : Normalized	Exact Mass	Product Mass	Adduct	Retention Time	([1wk KA] vs [1wk Control]) : Normalized	KEGG ID	Category	Fraction
C1020 - 6.3240013	14.76 ± 0.13	14.19 ± 0.20	0.0132344	*	-1.49374	-0.578926	N/A	1328.89	N/A	6.324	down	N/A		L
NeuAcalpha2-3Galbeta-Cer(d18:1/18:0)	15.68 ± 0.25	15.10 ± 0.22	0.0395793	*	-1.49279	-0.578008	1018.69	1019.7	[M+H]+	6.31	down	N/A	Ganglioside	L
C46 H94 N8 O19	22.12 ± 0.13	21.55 ± 0.26	0.0317879	*	-1.48453	-0.570002	N/A	1063.67	N/A	5.263	down	N/A		L
C28 H47 N3 O6	23.96 ± 0.11	23.40 ± 0.16	0.00765711	**	-1.48191	-0.567459	N/A	522.356	N/A	5.912	down	N/A		L
PC(0:0/18:1(9Z))	24.00 ± 0.09	23.43 ± 0.17	0.00765711	**	-1.48147	-0.567026	521.348	522.356	[M+H]+	5.801	down	C04233	Phosphatidylcholine (PC)	L
C32 H48 N O2 P	12.26 ± 0.27	11.70 ± 0.18	0.0474503	*	-1.47844	-0.564077	N/A	1041.68	N/A	3.922	down	N/A		A
C23 H44 N11 O P	24.00 ± 0.09	23.43 ± 0.17	0.00765711	**	-1.47844	-0.564077	N/A	522.357	N/A	5.807	down	N/A		L
C81 H136 N25 O5 P	17.89 ± 0.18	17.35 ± 0.19	0.0204214	*	-1.44541	-0.531477	N/A	1594.08	N/A	6.325	down	N/A		L
C22 H38 N29 O7 P5 S2	16.33 ± 0.08	15.81 ± 0.28	0.049198	*	-1.43277	-0.518806	N/A	1040.17	N/A	5.798	down	N/A		L
PC(22:1(11Z)/0:0)	16.10 ± 0.19	15.60 ± 0.19	0.0302734	*	-1.41872	-0.504587	577.411	578.42	[M+H]+	7.003	down	C04230	Phosphatidylcholine (PC)	L
C321 - 5.6629987	16.17 ± 0.19	15.67 ± 0.23	0.049198	*	-1.41761	-0.503456	N/A	1258.82	N/A	5.663	down	N/A		L
C27 H48 N15 O2 P3	13.43 ± 0.13	12.96 ± 0.11	0.0042109	**	-1.38153	-0.466271	N/A	708.34	N/A	3.916	down	N/A		A
C24 H51 N O4 P2	17.22 ± 0.10	16.76 ± 0.19	0.0194756	*	-1.38099	-0.465706	N/A	480.335	N/A	5.954	down	N/A		L
C125 - 6.3269997	17.62 ± 0.17	17.15 ± 0.17	0.0285286	*	-1.37989	-0.464554	N/A	1331.91	N/A	6.327	down	N/A		L
C428 - 5.791	15.73 ± 0.14	15.28 ± 0.18	0.0272338	*	-1.36786	-0.451918	N/A	1287.84	N/A	5.791	down	N/A		L
C74 H149 N7 O22 P2 S	16.45 ± 0.08	16.00 ± 0.23	0.0411178	*	-1.3669	-0.450912	N/A	792.005	N/A	5.809	down	N/A		L
Ganglioside GD3 (d18:1/23:0)	15.30 ± 0.13	14.85 ± 0.19	0.0292579	*	-1.363	-0.446789	1541.92	788.996	[M+H]+	5.807	down	G00113	Ganglioside	L
C495 - 6.3269997	17.62 ± 0.17	17.17 ± 0.19	0.0411178	*	-1.35949	-0.443066	N/A	1331.91	N/A	6.327	down	N/A		L
LysoPC(16:0)	19.04 ± 0.04	18.65 ± 0.09	0.000952098	***	-1.31593	-0.396086	495.332	518.321	[M+Na]+	3.982	down	C04230	Phosphatidylcholine (PC)	A
C87 H144 N13 O9 P3	16.11 ± 0.08	15.72 ± 0.18	0.0335447	*	-1.31542	-0.395526	N/A	805.534	N/A	6.324	down	N/A		L
Taurolithocholic acid 3-glucuronide	15.61 ± 0.13	15.23 ± 0.16	0.0482658	*	-1.29912	-0.377529	659.334	682.327	[M+Na]+	3.976	down	N/A	Bile acids and bile acid metabolism intermediates	A
C5 H7 N3 O S	17.27 ± 0.12	16.90 ± 0.06	0.00280933	**	-1.28919	-0.366465	N/A	158.041	N/A	4.268	down	N/A		A
C35 H54 N3 O2 P	15.15 ± 0.12	14.80 ± 0.12	0.0194756	*	-1.27544	-0.350999	N/A	580.406	N/A	5.901	down	N/A		L
C59 H100 N4 O8 P2 S2	13.85 ± 0.06	13.53 ± 0.13	0.0251822	*	-1.25181	-0.324021	N/A	1119.65	N/A	3.96	down	N/A		A
PC(20:0/0:0)	18.22 ± 0.12	17.90 ± 0.15	0.0497374	*	-1.24842	-0.320101	551.395	552.403	[M+H]+	6.976	down	C04230	Phosphatidylcholine (PC)	L
PGP(18:0/22:5(4Z,7Z,10Z,13Z,16Z))	15.03 ± 0.02	14.85 ± 0.08	0.0263769	*	-1.13257	-0.179606	904.523	943.487	[M+K]+	13.099	down	C03892	Other	L
PC(15:0/0:0)	18.49 ± 0.08	18.74 ± 0.12	0.049198	*	1.1909	0.252056	481.317	482.326	[M+H]+	6.3	up	C04230	Phosphatidylcholine (PC)	L
(3'-sulfo)Galbeta-Cer(d18:0/18:0(2OH))	16.46 ± 0.11	16.82 ± 0.17	0.049198	*	1.27661	0.352316	823.548	412.779	[M+H]+	13.182	up	C06125	Ceramides, glucosylceramides, and ceramide phosphoinositols	L
C29 H39 N11 P2_1	14.80 ± 0.02	15.23 ± 0.15	0.0106445	*	1.34806	0.430886	N/A	604.294	N/A	5.438	up	N/A		L
TG(13:0/17:2(9Z,12Z)/20:2(11Z,14Z))[iso6]_1	18.40 ± 0.10	18.91 ± 0.26	0.0449573	*	1.42528	0.511244	N/A	849.692	N/A	9.953	up	C00422	Triacylglycerol	L
C49 H102 N4 O S4	18.21 ± 0.22	18.74 ± 0.16	0.0233409	*	1.44291	0.528976	N/A	873.686	N/A	9.644	up	N/A		L
C59 H102 N2 O3 P2	14.20 ± N/A	14.74 ± 0.76	0	***	1.45948	0.545451	N/A	949.744	N/A	11.896	up	N/A		L
C329 - 5.3939986	15.52 ± 0.22	16.07 ± 0.21	0.0364081	*	1.46333	0.549258	N/A	1333.82	N/A	5.394	up	N/A		L
C658 - 5.403	15.52 ± 0.22	16.08 ± 0.22	0.0376251	*	1.46525	0.551145	N/A	1333.82	N/A	5.403	up	N/A		L
