# Supplementary material for: Exploratory Metabolomics Profiling in the Kainic Acid Rat Model Reveals Depletion of 25-Hydroxyvitamin D3 during Epileptogenesis
Source: Sci Rep. 2016 Aug 16;6:31424. doi: 10.1038/srep31424 (PMC4985632; doi:10.1038/srep31424)
Supplement: Supplementary Table S9 [file srep31424-s9.xls]

## Sheet: Supplementary Table S1
Supplementary Table S9: Standards used for analysis of hippocampal tissue and plasma. Matrix, fraction, standards, adducts, number of samples/QC injections are listed with average retention times (RT), % CVs for RT, average areas, and % CV for areas.
Matrix	Fraction	Standard	Adduct	Samples/QCs	n	Average RT [min]	% CV RT	Average area	% CV area
Hippocampus	Aqueous	Creatinine-d3	[M+H]+	QCs	7	0.853571	0.6992	728348	3.28685
				Samples	30	0.853433	0.762908	857906	10.1314
		Valine-d8	[M+H]+	QCs	7	3.41186	0.671231	190152	1.18083
				Samples	30	3.41223	0.442428	217162	12.2985
	Lipid	Testosterone-d2	[M+Na]+	QCs	7	3.65243	0.0863737	1.43586e+06	4.0264
				Samples	30	3.6462	0.177652	1.45577e+06	11.1234
		FA unsat C19:1 (cis-10-nonacedenoic acid)	[M+Na]+	QCs	7	7.07586	0.0618336	338852	13.2857
				Samples	30	7.06673	0.0713791	470911	10.0147
		C17 Ceramide (d18:1/17:0) (N-(heptadecanoyl)-sphing-4-enine)	[M+H]+	QCs	7	8.01743	0.0761616	127484	8.87235
				Samples	30	8.01497	0.0675063	205245	16.5828
		C17:0 PE (1,2-heptadecanoyl-sn-glycero-3-phosphoethanolamine)	[M+H]+	QCs	7	8.35986	0.0695538	374506	7.60432
				Samples	30	8.36297	0.132911	472862	12.0726
		C15:0 PC (1,2-heptadecanoyl-sn-glycero-3-phosphocholine)	[M+H]+	QCs	7	8.97271	0.340465	1.34638e+06	9.32792
				Samples	30	8.95153	0.359614	1.40775e+06	9.86821
		Sphingosine-d7	[M+H]+	QCs	7	4.97057	0.221868	3.87481e+07	4.51153
				Samples	30	4.97903	0.188147	1.47111e+06	8.51419
		Allopregnanolone-d4	[M+H]+	QCs	7	5.03214	0.0869462	2.23091e+06	5.28568
				Samples	30	5.0195	0.107189	549510	9.10168
		Arachidonic acid-d8	[M+H]+	QCs	7	6.48286	0.0714845	1.25887e+06	4.75619
				Samples	30	6.47723	0.0821637	296669	9.37639
		C16:0-d31-SM	[M+H]+	QCs	7	7.867	0.0513722	1.13717e+07	7.22255
				Samples	30	7.87167	0.0460264	2.15445e+06	14.317
		C16:0-d31-C18:1 PC	[M+H]+	QCs	7	9.09257	0.231556	643801	2.79006
				Samples	30	9.21087	0.50688	1.22956e+06	10.2307
Plasma	Aqueous	Creatinine-d3	[M+H]+	QCs	7	0.880429	0.424258	1.11413e+06	5.62872
				Samples	30	0.880567	0.623927	1.09136e+06	7.86177
		Valine-d8	[M+H]+	QCs	7	3.485	0.555171	162260	3.78769
				Samples	30	3.48457	0.657777	166594	7.56734
	Lipid	Testosterone-d2	[M+Na]+	QCs	7	1.40229	1.9045	284492	19.4473
				Samples	30	1.4006	1.2744	489567	11.8147
		FA unsat C19:1 (cis-10-nonacedenoic acid)	[M+Na]+	QCs	7	4.06357	1.49101	374762	10.6944
				Samples	30	4.07497	1.24075	261479	12.4251
		C17 Ceramide (d18:1/17:0) (N-(heptadecanoyl)-sphing-4-enine)	[M+H]+	QCs	7	6.70886	0.668345	1.21926e+06	4.89408
				Samples	30	6.72033	0.566788	1.02904e+06	14.5663
		C17:0 PE (1,2-heptadecanoyl-sn-glycero-3-phosphoethanolamine)	[M+H]+	QCs	7	6.85971	0.68721	1.92812e+06	6.80818
				Samples	30	6.8704	0.570055	1.56232e+06	13.027
		C15:0 PC (1,2-heptadecanoyl-sn-glycero-3-phosphocholine)	[M+H]+	QCs	7	5.62443	1.04733	2.50694e+06	11.2795
				Samples	30	5.64753	0.940663	1.78505e+06	11.2949
